# Supplementary material for: Development and validation of a risk nomogram model for predicting pulmonary hypertension in patients with stage 3–5 chronic kidney disease
Source: Int Urol Nephrol. 2022 Dec 23;55(5):1353–63. doi: 10.1007/s11255-022-03431-x (PMC10105676; doi:10.1007/s11255-022-03431-x)
Supplement: Supplementary file 2 — Supplementary file2 (XLSX 322 KB) [file 11255_2022_3431_MOESM2_ESM.xlsx]

## Sheet: Sheet1
End	training and validation sets	Gender	Age	Protopathy	Dialysis_way	CT	Smoke	Drink	Hypertension	DM	CAD	Stroke	BMI	WBC	RBC	HB	PLT	hsCRP	Alb	UREA	Scr	UA	eGFR	GLU	TC	TG	HDL	LDL	Lp_a	K	Na	Cl	Mg	Ca	P	LDH	CK	CKMB	AT_III	PTINR	APTT	DDi	FT3	FT4	TSH	Ferritin	Folic_acid	Vitamin_B12	PTH
1	1	1	61	3	2	0	0	0	1	0	0	1	22.83	4.9	5.26	145	129	7.54	39	23.2	798	447	33.44	4.25	7.13	3.41	0.91	2.77	196	4.23	141.7	101.7	1.01	2.25	1.4	130	103	1.54	90	1.2	38.71	2.3	3.51	7.4	1.13	34.63	2.9	218.35	534
1	1	2	65	1	0	1	1	0	1	0	0	0	23.81	6.3	5.17	125	53	5.23	29	19.8	849	360	37.44	5.39	2.66	0.73	1.08	3.04	626	4	137.75	100.84	0.42	0.81	1.9	217	27	1.77	90	1.29	26.3	1.63	3.27	16.72	2.83	46.12	3.54	678.32	366
1	1	2	65	1	0	0	0	0	1	0	0	0	24	2.8	5.03	154	324	2.2	26	7.6	370	386	22.32	4.33	3.62	1.67	1.26	1.89	211	5.5	138.3	104.5	1.02	1.29	1.38	164	55	4.4	79	1.53	42.7	6.23	3.21	15.99	3.34	15.7	11.22	511.63	280
1	1	1	66	3	0	0	0	1	1	1	0	0	23.23	5.2	4.97	127	144	1.93	39	8.1	557	492	23.01	15.2	2.91	1.61	1.53	2.26	173	3.56	137.9	99.6	1.21	1.98	2	1125	126	1.04	75	1.26	25.7	2.98	2.5	13.81	2.06	647.16	10.75	96	453
1	1	1	57	2	1	0	0	0	1	0	0	0	23.98	11.3	4.95	135	217	7.25	34	34.89	673	454	31.31	5.12	3.87	3.25	1.23	3.28	491	4.6	137.11	106.86	0.73	1.25	1.64	272	150	0.3	84	0.78	26.9	3.28	3.09	22.32	6.39	224.59	2.1	254	566
1	1	1	63	1	0	1	1	0	1	0	0	0	22.49	4.4	4.88	69	250	7.1	45	8.69	791	355	15.39	3.1	3.96	1.16	0.84	2.55	157	4.22	137.5	96.3	0.78	2.48	1.34	164	115	3.53	41	0.84	31.3	4.57	2.75	15.82	1.41	245.4	7.01	799	446
1	1	2	62	2	0	0	0	0	1	1	0	0	21.23	4.5	4.87	66	131	10.03	34	28.8	835	523	30.19	4.05	3.7	2.64	1.87	2.9	529	5.22	138.6	99.8	0.37	0.93	3.03	293	119	6.28	110	1.38	39.56	7.55	5.35	11.65	1.45	419.57	3	100.22	177
1	1	1	60	3	1	0	0	1	1	0	0	0	22.03	5.2	4.82	98	181	0.8	35	15.8	744	617	33.45	4.73	3.96	1.41	1.5	2.1	353	6.31	146.18	97.72	0.23	1.23	1.66	1185	112	4.23	90	0.88	22.08	7.1	5.62	11.34	9.72	274.62	2.72	384.34	205
1	1	1	55	1	0	0	0	0	0	0	0	0	21.36	4.4	4.7	82	177	2.63	36	17.67	689	616	25.96	4.5	3.53	1.81	0.85	1.96	322	5.29	141.1	104	0.7	1.25	1.6	220	17	8.84	66	0.82	21.2	3.16	0.65	6.83	9.92	292.3	3.43	301	570
1	1	1	71	4	0	0	0	0	1	0	0	1	23.72	4.7	4.7	144	186	10.85	39	30.44	382	343	32.67	7.28	6.42	3.24	0.71	3.03	548	3.89	138.6	95.4	1.34	2.14	1.49	585	58	2.83	52	1.45	26.72	2.89	2.23	9.12	1.8	406.1	4.37	203	1185
1	1	1	78	1	0	0	0	0	1	0	0	0	23.24	4.6	4.68	86	223	8.17	19	20.3	774	355	26.81	3.78	4.76	0.71	0.88	2.56	123	4.12	145.2	106.6	0.59	2.57	1.06	325	149	5.14	69	1.11	34.1	1.56	1.02	13.92	2.72	89.81	16.5	897.11	1198
1	1	2	62	3	0	0	0	0	1	0	1	1	20.64	8.1	4.55	138	260	9.15	25	35.4	676	316	43.63	4.81	9.41	2.34	1.48	2.43	279	5.7	145.47	105.24	0.56	2.59	1.87	479	231	1.6	56	1.38	41.27	6.04	1.84	18.7	4.26	744.48	13.14	1173	412
1	1	1	35	4	0	0	0	0	1	1	0	0	24.61	8.4	4.55	119	105	5.39	43	44.44	409	466	43.24	8.64	2	3.26	1.15	5.1	810	4.71	142.9	102.1	1.39	0.79	1.36	232	151	0.52	102	0.61	28.7	1.55	3.41	17.58	2.21	480.76	2.1	1750	210
1	1	2	57	3	0	1	0	1	1	0	0	0	22.33	3.1	4.54	121	245	5.46	46	20.7	663	356	32.26	5.01	9.2	0.7	1.77	2.94	428	4.31	137.2	95.9	0.37	0.74	1.55	122	113	5.02	95	0.98	25.4	3.83	0.66	7.27	6.05	676.54	6.26	1109	450
1	1	1	71	3	0	0	1	0	1	0	0	0	21.16	7.8	4.48	70	180	10.45	37	6.68	631	341	32.4	3.86	4.07	1.7	1.27	2.17	188	5.34	141.3	107.5	1.55	2.1	1.31	105	63	3.06	81	1.16	28.97	6.14	3.48	18.66	4.16	710.78	1.75	761.6	222
1	1	1	44	2	0	0	0	0	0	1	0	0	24.83	8	4.47	75	264	2.39	39	42.14	354	582	29.55	3.23	4.77	0.95	1.55	2.86	198	4.38	146.8	107.4	1.47	1.26	1.23	863	107	0.52	122	0.73	32.77	6.96	1.28	16.14	2.03	103.28	12.32	62.7	152
1	1	1	73	2	0	0	0	0	1	0	0	0	21.89	8.3	4.46	66	105	10.09	35	36.03	830	620	51.32	4.06	4.39	0.58	0.92	0.7	520	6.08	146.83	91.9	1.19	1.68	1.75	359	59	6.73	78	0.77	26.52	1.49	0.94	8.44	8.38	491	16.5	433	330
1	1	1	77	4	1	1	1	1	1	0	0	0	22.9	6.8	4.43	120	238	6.7	38	22.78	590	396	30.94	5.76	5.2	1.55	0.93	1.13	371	5.55	143.47	104.33	0.48	1.82	0.93	162	352	1.6	104	0.81	30.6	2.37	3.03	21.53	2.84	171.56	8.66	915	95
1	1	1	54	1	1	0	1	1	0	0	0	0	28.57	5.1	4.43	123	139	5.85	44	39.21	530	483	20.76	6.01	8.7	2.98	0.67	1.99	226	4.62	134.63	99.63	1.31	2.51	1.08	368	144	3.1	88	0.92	38.3	9.54	2.04	13.33	10.17	32.54	1.67	1209	146
1	1	2	59	2	1	0	0	0	1	1	0	0	23.76	5.2	4.43	120	141	8.32	32	13.1	583	466	42.91	14.4	5.41	1.69	1.31	3.25	321	4.55	140.5	101.3	1.67	2.89	1.66	149	28	1.35	100	1.11	20.63	7.13	5.17	21.31	5.28	419.9	3.9	372	195
1	1	1	73	4	2	0	1	0	1	0	0	0	21.07	6.8	4.4	112	135	6.37	28	11.8	509	389	28.49	4.41	9.67	3.11	1.11	6.95	643	4.67	141.9	104.3	0.93	1.04	1.48	346	634	0.2	73	0.83	25.5	1.83	3.45	16.73	1.41	681.93	15.59	371	338
1	1	2	68	3	0	0	0	0	1	1	0	0	24.27	11.8	4.39	109	271	9.08	38	24	346	330	11.72	12.34	4.69	1.54	1.43	2.1	487	4.92	136.7	108.5	0.79	2.24	1.69	165	18	3.82	87	0.61	47.1	2.09	2.8	20.14	1.68	513.13	5.3	952	349
1	1	1	30	2	1	0	0	0	1	0	0	0	42.44	6.4	4.35	126	216	4.18	45	24	678	461	45.05	5.35	6.25	3.03	1.58	2.91	207	3.6	135.55	104.54	0.4	3.04	1.12	149	228	0.52	40	1.04	25.5	1.49	0.65	18.96	6.94	68.05	11.4	142.33	146
1	1	2	37	2	1	0	0	0	0	1	0	0	21.92	4.3	4.31	124	230	42.2	37	35.71	512	505	20.91	10.54	4.12	1.4	1.82	3.78	274	5	137.1	102.6	0.87	2.15	1.94	389	112	0.92	88	0.77	34	1.7	5.75	7.84	9.57	448.31	7.92	428.86	523
1	1	2	56	3	0	0	0	0	1	0	0	0	22.27	4.2	4.25	79	237	4.04	22	7.26	823	465	12.11	3.76	4.77	1.3	1.3	0.78	310	5.98	133.98	109.46	1.38	0.78	1.27	218	82	1.46	73	0.56	35.27	4.59	5.91	13.98	2.97	114.71	1	229	126
1	1	2	53	3	1	1	0	1	1	0	0	1	22.73	8.7	4.24	127	240	12.58	24	9.2	404	306	15.8	4.28	3.73	1.01	1.83	2.85	561	5.69	138.73	96.97	1.28	2.04	0.83	261	73	1.91	92	0.65	29.91	7.84	6.25	10.71	2.05	397.9	2.2	290	137
1	1	1	39	2	0	0	0	0	1	1	0	0	21.1	7.7	4.12	78	119	13.17	29	10.42	845	713	39.12	21.94	5.82	1.92	1.26	4.93	209	4.18	137.7	96.3	1.38	0.81	1.06	234	383	9.23	32	1.37	47.4	3.19	4.08	11.49	7.45	745.28	13.28	887	165
1	1	1	29	2	1	0	1	0	1	1	0	0	22.7	5.2	4.12	114	185	2.14	48	51.33	835	408	43.24	10.01	6.87	3.32	1.44	2.67	618	5.95	143.93	109.92	1.01	1.08	1.87	196	111	1.18	100	0.97	45.17	3.89	5.52	17.64	6.6	301.01	5.19	426	232
1	1	1	53	2	2	0	0	1	1	0	0	0	22.82	5.4	4.11	75	179	7.38	34	20	518	446	32.26	4.53	4.84	6.18	1.05	3.09	194	5.43	135.8	103.5	1.21	2.1	1.54	334	38	0.7	82	1.02	23.94	7.02	3.52	17.71	2.63	266.4	12.55	176	108
1	1	2	79	1	0	0	0	0	0	0	1	0	22.83	11.9	4.1	106	312	57.48	40	49.04	429	570	32.4	4.43	2.17	5.73	0.79	1.21	358	3.84	133.13	102.02	0.43	2.65	0.84	164	151	6.14	94	0.92	29.6	3.33	2.99	18.49	5.42	844.53	6.2	203	155
1	1	1	77	1	0	0	0	0	1	0	0	0	22.27	7.1	4.1	72	174	6.92	35	25.28	665	330	42.84	4.4	2.26	1.49	1.11	3.72	528	4.43	133.5	108.65	0.28	0.95	1	242	148	0.7	80	1.16	40.34	2.51	2.32	21.6	2.85	106.7	13.77	406.4	373
1	1	1	55	2	0	1	1	0	1	1	0	0	23.97	7.9	4.06	102	236	15.5	21	53.61	714	570	29.78	8.74	2.14	6.86	1.22	2.29	26	3.2	138.59	106.3	0.8	2.64	1.46	594	43	2.51	78	1.53	29.8	1.63	4.53	29.76	1.69	138.5	2.33	1143	171
1	1	1	51	1	0	0	0	1	0	0	0	0	23.38	6.3	4.05	130	119	2.4	46	13.5	400	515	44.7	5.1	4.15	2.07	1.14	2.09	233	3.87	141.5	101.6	0.5	1.72	1.59	261	54	0.74	57	0.62	49.1	7.67	3.82	18.9	1.36	105.6	6.5	565.68	181
1	1	1	40	2	0	0	0	1	1	0	0	0	22.29	5	4.04	68	129	13.76	21	42.35	540	428	39.47	4.17	2.91	3.57	1.08	1.61	201	4.07	143.2	109.5	0.49	1.11	0.83	286	79	1.27	86	1.27	36.8	4.75	4.3	11.61	1.46	523.54	1.7	106	159
1	1	1	60	3	0	0	0	0	1	1	0	0	24.75	7.3	4.04	84	186	5.62	53	44.87	887	710	16.89	14.04	9.5	5.26	1.74	3.09	88	6.12	135.6	102.2	1.56	2.4	2.07	252	48	1.54	103	0.85	29.5	6.85	3.27	15.88	6.79	196.2	10.54	390.29	280
1	1	2	66	1	0	0	0	0	1	1	0	0	26.48	4.8	3.98	122	78	2.08	31	56.67	345	526	44.93	12.92	5.09	6.33	1.02	3.37	132	4.57	140.2	111.4	0.49	1.93	1.53	356	149	8.24	45	0.74	43.26	6.25	1.13	14.91	1.28	564.5	13.36	1037	150
1	1	2	64	2	0	1	0	0	1	0	0	0	21.79	8.7	3.97	64	129	6.2	40	33.71	908	227	38.45	3.61	3.56	5.14	0.87	1.89	733	4.69	142	105.1	0.97	2.1	1	239	118	1.35	88	1.07	44.19	1.79	4.53	20.49	3.63	133.1	8.43	209	154
1	1	1	41	3	2	0	1	0	0	1	0	0	28.03	3.4	3.97	120	137	2.1	45	9.04	420	451	21.16	11.97	5.18	1.75	0.93	3.39	464	4.92	138.4	97.8	0.48	1.33	1.43	179	2196	4.78	114	0.88	48.05	3.14	4.33	18.05	1.9	286.1	9.48	414.56	139
1	1	2	78	2	2	0	0	0	1	0	0	0	24.7	11.4	3.96	103	286	46.5	38	76.18	876	152	43.55	4.6	2.44	2.09	1.64	2.76	649	5.63	134.53	99.4	1.32	2.04	1.31	128	145	4.1	126	0.73	31.1	1.83	3.84	6.56	6.13	295.04	1.5	92.8	155
1	1	1	70	1	1	0	0	1	1	1	0	0	18.1	9.5	3.95	119	86	20.8	30	30.3	909	447	27.56	17.26	3.84	6.55	0.67	1.75	441	3.77	143.6	99.3	0.29	3.07	2.41	196	383	7.16	126	0.95	41.4	2.82	5.4	21.35	3.17	287.64	13.83	70	264
1	1	2	77	1	0	1	1	0	1	0	0	0	22.37	6.8	3.94	108	147	3.5	38	8.24	686	341	44.6	4.88	5.8	6.86	1.53	2.63	329	4.21	144.2	104.27	1.44	2.53	1.36	226	121	3.89	123	1.63	25.8	2.02	2.84	14.55	5.07	162.12	12.7	709.54	158
1	1	1	79	2	0	0	0	0	1	0	0	0	21.2	8.9	3.94	82	191	3.25	27	10.76	527	732	9.12	4.49	6.28	3.9	0.63	2.09	296	4.57	139.19	105.56	1.4	2.93	1.31	129	23	6.73	87	0.94	26.3	3.76	1.46	14.26	1.86	702.85	3.74	998.1	599
1	1	1	77	4	0	0	0	0	1	0	0	0	21.25	6.4	3.9	75	257	14.47	49	17.08	821	257	19.63	3.34	3.95	2.19	0.83	2.37	883	4.78	130.9	93.4	0.61	1.61	3.47	200	151	2.2	62	0.86	30.4	1.42	2.87	21.42	1.66	428.81	5.41	203.26	225
1	1	2	73	2	1	1	0	0	1	1	0	0	22.73	5.2	3.89	107	204	17.2	34	38.2	411	369	12.99	15.26	3.48	2.57	1.4	1.27	288	3.94	142.8	100.6	1.09	2.14	0.93	333	66	9.58	58	1.07	16.47	7.4	2.9	18.26	8.92	725.11	9.54	197.35	356
1	1	1	57	1	0	0	1	1	1	0	0	0	26.13	5.7	3.86	77	248	6.09	46	34.27	748	760	31.79	4.92	3.32	4.74	1.16	1.82	446	4.29	138.2	97.2	1.01	2.96	2.15	206	127	0.46	91	0.78	35.7	2.04	0.35	7.39	3.1	69.33	1.66	1252	191
1	1	1	78	3	0	0	0	0	1	0	1	1	24.78	4.9	3.86	126	276	14.16	44	27.94	678	432	26.93	4.79	6.34	1.55	0.85	1.35	283	3.19	132.28	107.14	1.09	0.84	1.25	161	157	1.84	108	0.96	45.95	6.7	3.24	13.34	9.24	365	5.16	293	454
1	1	2	79	1	0	0	0	0	1	0	0	1	26.21	4.5	3.83	107	157	4.9	41	5.1	918	343	28.82	4.31	2.35	0.38	1.31	0.62	175	5.54	142.4	104.8	0.85	2.33	1.83	160	19	0.85	77	0.97	33.54	1.47	5.02	5.83	9.05	651.32	4.9	1515.44	468
1	1	1	77	4	1	0	0	0	1	1	0	1	21.74	7.7	3.83	87	159	12.93	20	29.23	890	374	27.33	3.86	9.34	2.55	1.97	6.56	1002	4.88	142.9	112.8	0.52	1.99	1.36	273	394	1.98	67	0.72	25.9	7.18	3.42	15.02	3.41	125.9	2	188	253
1	1	2	80	1	0	0	0	0	1	0	0	0	21.84	4.5	3.82	66	236	5.59	53	22.63	733	255	12.43	3.42	3.51	1.57	0.97	2.99	590	3.7	140.4	91.1	0.68	1.05	1.8	314	121	8.83	107	0.97	16.44	1.31	3.32	13.4	9.99	960	2.6	798.5	388
1	1	1	32	1	0	0	0	1	1	0	0	0	23.87	7.3	3.82	95	93	0.5	42	21	568	446	29.99	6.38	8.38	4.22	1.02	1.5	416	4.54	146.88	96.1	0.51	2.63	1.26	378	159	6.26	68	1	24.53	7.43	4.77	18.1	3.34	895.99	2.1	474.1	109
1	1	1	73	2	0	0	0	0	1	0	0	0	23.43	8.6	3.8	118	224	69.3	35	21.3	929	494	42.77	4.02	5.27	1.43	1.2	3.59	221	5.38	138.6	105.6	0.73	2.18	1.18	277	148	1.79	45	1.29	32.9	1.94	1.69	13.57	5.11	120.8	2.4	177	109
1	1	1	39	1	0	0	0	0	1	0	0	0	25	4.8	3.79	107	133	57.7	35	45.11	400	409	36.57	5.29	6.15	1.38	0.8	0.89	96	4.62	143.9	101.1	0.39	2.81	1.37	243	23	3	100	1.13	28.9	4.96	3.4	11.29	8.56	337.63	9.64	645.87	824
1	1	1	75	2	0	0	0	0	1	1	0	0	20.61	8	3.77	83	258	8.57	42	11.9	878	450	9.27	8	2.91	4.96	1.02	0.74	195	4.29	141.3	105.2	0.93	1.19	1.13	262	156	3.07	118	0.93	50.83	4.25	3.72	16.25	2.57	475.5	1.02	1399	267
1	1	1	74	3	1	0	1	1	1	0	1	1	22.49	8.5	3.76	109	177	0.78	36	14.85	535	294	20.64	4.12	4.35	3.36	0.89	2.67	521	4.28	142.6	101.1	0.44	2.77	1.38	344	23	0.7	64	1.35	26.7	2.81	2.11	13.37	2.09	130.2	7.12	578.4	591
1	1	2	65	1	0	0	0	0	1	0	0	0	24.72	7.9	3.76	64	155	7.72	33	61.62	845	770	27.87	3.6	6.97	5.72	1	2.37	488	6.24	145.61	97.56	1.54	3.05	0.95	314	32	8.15	73	0.76	37.6	1.59	1.99	15.04	4.27	639.23	8.09	327.79	440
1	1	2	76	1	0	1	0	0	1	0	1	0	24.92	6	3.76	111	146	7.16	45	13.32	700	311	24.29	5.18	6.3	2.31	1.77	3.21	300	5.88	142.72	90.92	1.31	1.43	1.44	200	37	3.5	124	0.88	25.9	1.68	3.83	21.38	1.97	126.8	3.32	70	184
1	1	1	60	2	0	0	0	0	1	1	0	0	24.8	7.1	3.75	77	217	3.09	21	46.2	738	645	28.25	13.09	3.33	0.78	1.27	1.6	282	7.4	138.8	102.8	1.46	1.93	3.46	246	169	0.99	114	0.72	30	7.92	2.92	16.81	1.88	163.77	9.29	589	650
1	1	1	75	2	2	0	1	1	1	0	0	0	25.06	6.2	3.74	66	216	2.37	21	17.1	391	456	29.42	3.83	3.94	2.73	0.91	2.58	427	5.99	137.2	94.3	0.74	2.29	1.72	179	132	5.81	90	0.65	50.84	5.66	2.53	18.24	3.34	604.72	9.8	193	132
1	1	1	69	3	0	0	0	0	1	0	0	0	23.86	9.4	3.74	76	181	8.97	39	22.1	836	286	31.02	4.87	2.54	5.64	0.89	1.71	420	5.28	142.9	103.44	0.58	2.25	1.5	167	426	3.49	101	0.73	18.7	3.08	3.86	6.88	1.84	116.9	16.5	266	235
1	1	2	52	1	0	1	0	0	0	0	0	0	21.96	3.9	3.72	100	209	1.58	42	8.87	438	362	27.27	6.01	4.32	2.77	1.69	3.33	685	3.83	134.99	101.81	0.75	1.03	1.86	133	42	3.53	105	0.93	42.44	1.82	5.88	15.58	9.83	372.81	3.19	101.48	86
1	1	1	50	2	0	0	0	0	1	0	0	0	21.03	7.6	3.71	88	252	7.46	32	31.4	578	388	15.83	4.56	2.64	1.34	0.94	1.37	489	3.75	140.1	103.6	0.75	2.82	1.48	196	36	9.15	66	1.46	32	2.2	3.53	21.03	1.25	103.2	8.54	715.93	135
1	1	2	80	2	1	0	0	0	1	0	0	0	23.33	6.9	3.69	110	150	10.08	41	62.25	915	775	47.36	4.2	4.03	1.47	1.34	2.23	560	4.97	142.03	104.07	1.64	2.1	1.16	335	56	1.29	82	0.81	24.9	4.15	4.51	15.33	3.65	727.66	6.29	197.52	124
1	1	1	33	4	2	0	1	1	1	0	0	0	25.73	9.6	3.69	110	253	8.02	37	51.95	417	306	23.84	4.23	3.57	1.64	0.76	1.93	302	4.98	141.4	106.6	0.64	2.24	1.3	141	52	3.38	36	1.2	24.3	4.17	3.15	18.5	8.52	526.9	5.08	224	181
1	1	2	24	2	1	1	0	0	1	1	0	0	24.67	7.9	3.68	114	135	5.38	27	37.41	565	895	12.76	9.05	3.17	0.58	1.45	2.74	571	4.63	135.93	99.1	0.42	1.16	0.85	331	134	7.1	95	0.8	24.6	1.82	2.68	18.23	1.42	35.13	5.34	105.92	272
1	1	1	81	2	0	0	0	0	1	0	0	0	20.05	9.1	3.67	111	240	18.5	40	10.73	399	431	46.97	6.56	9.41	6.92	0.94	1.08	619	4.23	142.76	93.02	1.17	2.9	1.8	867	57	3.77	106	0.83	35.3	1.24	2.45	12.53	2.65	252.48	15.28	1237	114
1	1	1	57	1	0	0	0	0	0	0	0	0	21.19	5	3.66	70	198	7.68	34	31.2	769	786	15.75	3.02	7.52	6.09	1.63	3.7	586	5.76	145.27	106.55	1.47	2.12	0.85	133	77	1.64	98	1.58	21.8	1.29	6.26	12.42	2.2	38.59	6.03	799.81	414
1	1	2	37	1	0	0	1	0	1	1	0	1	24.1	6.9	3.66	103	263	1.35	43	17.42	388	320	29.83	16.1	2.69	1.15	1.03	1.47	317	4.21	130.6	99.76	1.36	1.49	2.63	200	164	7.32	118	1.44	49.53	7.49	1.2	17.22	3.71	181.9	16.5	791	158
1	1	1	74	3	0	1	0	1	1	0	0	0	25.3	6	3.62	107	239	73.9	28	8.3	852	597	10.39	4.46	3.27	5.83	1.13	1.01	495	3.06	137	103.7	0.76	2.06	1.18	336	20	2.28	81	1.27	26.4	1.64	3.88	22.42	2	856.44	12.12	1294.31	131
1	1	2	40	1	2	0	1	0	1	0	0	0	22.94	7.7	3.61	98	361	12.79	26	24.05	603	489	32.76	5.92	8.76	1.87	1.83	2.84	675	3.62	132.24	94.52	0.53	2.11	1.1	497	96	8.38	118	0.81	25.75	2.05	0.82	19.29	0.89	86.6	11.56	308	191
1	1	1	66	3	0	0	0	0	1	0	0	0	30.12	5.1	5.61	107	221	12.78	30	24.1	712	495	9.53	4.99	4.67	1.53	0.77	2.25	170	3.59	139.8	101.9	1.07	1.9	0.88	336	1150	0.2	79	1.06	19.9	1.69	5.3	18.48	4.98	356.87	5.71	349	178
1	1	1	30	2	0	0	1	0	1	1	0	0	21.91	8.7	3.6	101	197	2.4	49	58.28	685	389	13.88	5.69	3.82	1.47	1.43	3.18	679	4.27	138.54	103.28	1.17	2.32	1.78	218	525	4.26	73	0.92	22.4	2.03	2.63	17.85	2.8	156.67	0.69	769	292
1	1	1	74	1	2	0	0	1	1	0	1	0	24.37	7.9	3.6	103	65	2.5	34	6.1	781	433	29.01	3.83	3.51	2.17	0.91	2.17	290	4.23	137.8	102.6	0.51	1.18	0.88	204	13	9.18	45	1.88	30.3	6.85	0.69	8.49	7.8	380.52	2.93	56	110
1	1	2	40	3	0	0	0	0	1	0	0	0	17.9	6.3	3.6	100	172	0.6	38	18.1	828	478	41.33	5.02	3.56	0.92	0.89	1.4	425	4.02	141.2	91.49	0.61	1.44	1.99	295	145	2.2	130	0.9	27.4	7.58	3.21	16.81	2.3	424.1	16.5	1025.39	97
1	1	1	79	2	1	0	0	0	1	0	0	0	24.43	6.3	3.57	99	252	8.75	30	18.88	392	350	9.33	5.55	2.62	5.62	1.33	3.77	353	3.51	142.11	90.02	1.51	2.36	1.71	638	242	6.83	83	1.39	26.9	2.07	5.8	17.45	5.26	249.09	2.3	1401.28	359
1	1	1	74	3	0	0	0	0	1	0	0	0	21.64	6.1	3.57	105	143	6.61	37	14.9	402	474	24.37	5.54	4.96	0.97	1.14	3.83	436	6.03	141.3	100.85	0.52	3.07	1.72	244	357	6.83	107	1.26	29.55	2.72	4.36	18.94	0.91	452.8	13.14	1356.41	81
1	1	2	60	4	2	0	1	0	0	0	0	0	21.46	7.8	3.56	109	224	7.02	32	42.71	587	392	9.74	4.09	8.96	2.96	1.3	1.58	573	4.2	142.2	111.6	1.11	1.48	1.34	288	38	1.51	99	0.95	35.83	2.1	3.83	17.63	1.88	570.4	13.08	76	193
1	1	1	76	1	0	0	0	0	0	0	0	0	23.19	15.6	3.56	101	351	6.9	49	9.73	576	401	36.69	4.47	6.3	1.95	1.99	3.64	258	5.06	132.1	96.12	1.35	1.89	1.52	353	287	1.28	73	0.99	26.3	1.34	3.05	15.15	3.48	1880	7.18	585.2	194
1	1	1	72	3	1	0	1	0	1	1	0	0	24.44	6.2	3.55	111	176	4.01	38	9.81	409	400	33.54	13.85	3.76	6.52	1.05	1.12	250	5.74	140.05	100.8	1.39	2.81	1.14	392	53	0.88	31	1.1	19.36	1.29	3	28.21	3.54	1279	2.1	64	158
1	1	1	54	2	1	0	0	0	1	0	0	0	21.27	9.9	3.54	102	177	3.44	27	14.12	567	324	10.67	4.71	4.71	1.24	1.2	3.09	994	4.37	134.5	97.5	0.73	2.45	1.32	247	165	5.33	87	1.41	20.42	1.85	2.92	6.09	1.6	640.87	3.5	116	251
1	1	1	50	4	0	0	0	0	1	0	0	0	25.97	6.6	3.53	104	146	12.5	47	16.8	916	518	40.58	5.93	1.87	4.86	1.43	2.06	332	5.24	132.64	96.65	0.51	2.8	1.45	191	143	1.45	50	0.81	23.5	1.17	3.44	20.62	3.45	668.67	1.14	704.9	160
1	1	1	55	2	0	0	1	0	1	0	1	0	21.67	10.5	3.51	104	169	2.62	31	17.3	843	713	23.19	5.76	4.34	1.74	1.21	3.59	550	6.12	142.76	102.54	1.15	2.25	1.96	295	72	0.49	106	1.34	26.9	2.33	6.15	15.2	1.45	888	5.27	762.48	563
1	1	2	74	1	0	0	0	0	1	0	0	0	23.03	3.4	3.5	73	246	4.32	44	15.1	762	235	41.79	4.59	4.41	2.19	1.05	3.26	527	3.72	137.58	107.17	0.66	1.62	1.6	128	119	1.87	93	1.53	18.54	1.9	2.94	13.33	3.7	635.79	1.4	1209.22	104
1	1	1	56	3	0	0	0	0	1	0	0	0	24.82	5.7	3.49	63	235	12.6	28	26.11	683	740	35.69	3.63	2.97	1.26	0.72	1.58	150	4.74	146	105	0.76	2.26	1.05	197	204	5.18	100	0.85	29.7	3.53	5.3	14.31	9.7	256.32	12.33	1598.24	287
1	1	2	62	1	0	0	1	0	1	0	0	0	21.72	7.6	3.48	65	262	5.72	31	26.83	835	729	44.7	4.99	6.89	2.82	1.6	4.02	206	3.68	141.1	95	1.3	2.01	1.22	114	136	2.18	106	1.38	28.7	3.24	4.73	19.39	5.98	118.6	6.59	78.46	218
1	1	2	77	3	0	0	0	0	1	1	0	0	23.77	6.3	3.47	107	233	5.8	40	19.1	783	725	33.71	11.46	4.93	5.92	1.48	2.15	322	4.51	143.2	105.6	0.96	0.76	1.4	346	55	0.84	80	0.71	43.74	7.36	5.57	5.9	7.57	682	4.05	1526	104
1	1	1	45	2	1	0	1	0	1	0	0	0	24.66	14.2	3.47	96	266	198.4	25	28.7	831	445	46.74	5.2	1.58	7.03	0.63	2.84	328	3.06	135.62	94.66	1.21	2.6	2.06	786	27	0.95	100	0.55	18.81	5.41	2.98	12.05	3.36	872.66	5.34	346	239
1	1	1	77	2	2	0	1	1	0	0	0	0	23.05	14.4	3.46	95	281	54.7	29	24.03	894	410	41.04	4.71	3.39	1.28	0.46	1.98	567	3.19	143.2	85.1	1.15	1.12	2.28	290	107	1.63	108	0.81	27.6	3.59	3.48	16.65	1.34	68.44	10.4	379	1548
1	1	1	67	3	0	0	0	0	1	0	0	0	21.6	5.5	3.44	101	112	12.4	32	30.8	882	287	24.61	4.18	7.83	0.73	1.97	1.28	270	5	144.6	106.9	1.53	2.76	1.78	184	36	1.37	103	1.05	32.3	1.95	3.65	21.42	4.77	262.46	4.34	592.69	127
1	1	1	71	3	1	1	0	0	1	1	0	0	24.25	7	3.43	108	100	4.7	40	46.9	845	309	27.02	16.16	6.44	1.8	1.89	3.89	193	4.47	146.3	101.8	1.43	1.55	0.93	315	110	4.2	97	1.17	32.92	2.17	2.9	14.86	2.64	707.45	6.84	721.7	219
1	1	1	51	2	1	0	0	1	1	1	0	0	24.72	4.4	3.42	100	97	3.34	42	9.86	896	592	47.58	14.75	3.17	0.89	1.07	1.68	310	4.4	139.4	101.1	0.77	2.18	1.24	156	13	2	123	0.61	50.4	3.77	3.23	16.7	5.67	619.17	2.74	212	385
1	1	1	61	2	0	0	0	0	1	1	0	0	22.36	4.9	3.42	87	205	3.18	51	15.8	563	493	10.32	12.53	4.68	2.21	1.67	2.21	257	5.39	134.8	106.5	1.66	1.59	1.24	90	53	2.07	65	1.34	25.7	1.39	3.14	15.18	1.74	294.87	2	965	571
1	1	1	72	4	0	0	1	0	1	0	0	0	23	4.7	3.42	100	132	2.3	28	9.12	772	448	36.56	4.96	2.73	3.01	0.62	3.85	463	4.3	141.3	109.79	0.53	2.12	1.99	138	94	8.51	107	0.7	27.24	4.58	5.57	14.94	3.6	586.11	8.6	1224	149
1	1	2	79	3	0	0	0	0	0	0	0	0	23.94	6	3.42	65	151	9.34	33	36.35	397	269	35.91	3.83	3.92	1.89	0.52	2.01	503	3.75	129	84.7	0.79	2.34	1.46	195	56	2.06	65	1.11	27.4	1.75	3.81	19.43	3.58	39.92	5.2	195	200
1	1	1	31	3	0	0	0	0	1	1	0	0	21.05	8.2	3.41	79	179	2.52	31	28.42	572	744	12.6	4.15	4.03	3.08	0.67	1.69	124	3.84	138.7	105.9	1.03	2.39	2.02	169	35	4.28	30	1.07	50.61	3.79	2.65	15.64	1.36	284.4	7.17	563	1416
1	1	2	79	1	1	1	0	0	1	0	0	0	17.11	9.1	3.41	93	123	90.4	27	7.7	351	294	36.51	5.34	7.81	6.09	1.7	2.47	430	3.61	144.6	108.1	1.02	2.53	1.42	307	67	3.13	75	1.53	25.5	2.15	2.5	13.73	2.34	360.75	10.87	946.98	85
1	1	1	71	1	0	0	0	1	1	0	0	0	24.23	7.7	3.4	99	256	1.36	40	29.16	829	429	39.35	5.46	4.25	1.58	0.91	3.26	527	4.24	141.11	92.37	0.5	2.17	2.06	308	93	6.09	69	0.82	50.11	3.21	1.49	10.21	1.27	141.1	14.33	984	108
1	1	2	66	1	1	0	0	0	1	0	0	0	23.01	6.3	3.38	107	136	8.82	42	56.17	611	466	42.34	4.16	3.55	1.48	1.99	2.89	491	6.12	145.89	90.13	1.64	2.72	1.73	356	379	4.58	62	0.83	44.51	2.07	4.24	14.93	1.97	728.46	14.18	188	149
1	1	1	76	1	0	0	0	0	1	0	1	0	25.42	6.1	3.38	102	191	0.5	39	15.2	869	480	33.98	5.26	4.12	1.42	1.89	3.76	270	5.97	146.82	104.41	1.64	2.58	1.23	168	140	2.34	63	0.85	31.2	2.76	3.91	12.37	1.33	669.22	14.94	1025	182
1	1	2	76	4	2	0	0	0	1	1	0	1	22.51	6.7	3.37	105	311	2.98	48	22.08	529	651	14.39	14.59	2.15	0.84	0.42	0.99	372	3.9	141.6	96.1	0.61	1.67	1.93	301	50	0.38	83	1.07	25.76	1.59	4.59	19.14	8.69	151.21	11.93	1078	338
1	1	1	74	1	0	0	0	0	1	1	0	0	24.39	3.8	3.35	112	171	16.2	22	17.96	765	538	12.29	11.02	7.53	5.76	1.56	4	558	5.96	136.48	93	0.56	2.36	1.26	602	222	2.38	91	1.31	29.5	2.24	3.78	19.3	2.23	511.8	14.6	161	423
1	1	1	57	4	0	0	0	0	1	1	0	0	23.48	8	3.32	99	233	28.4	34	25.5	918	376	46.18	3.89	3.78	1.07	0.56	3.15	673	4.64	143.89	91.42	0.45	0.71	1.68	285	265	1.33	96	1.09	25.67	6.14	3.28	11.52	2.76	116.45	7.78	1294	114
1	1	2	53	2	1	0	0	0	0	0	0	0	21.93	6.6	3.31	102	168	3.6	47	34.69	712	373	21.69	5.31	7.88	3.43	1.07	2.45	359	3.42	134.23	100.77	0.41	1.47	1.57	1064	64	1.35	83	0.93	47.6	5.81	1.58	9.19	2.6	364.32	16.5	289	228
1	1	1	56	1	0	0	0	0	1	1	0	0	22.41	10.8	3.3	90	206	8.9	30	65.52	862	621	47.32	3.75	5.96	0.77	1.5	4.18	158	4.4	144.2	102.5	0.87	2.44	1.14	164	56	2.41	98	0.79	27.8	1.42	2.63	14.46	6.61	184.28	3.15	246	101
1	1	2	67	2	1	0	1	0	1	0	0	0	20.78	6.5	3.29	98	181	2.8	38	8.7	354	632	42.36	4.48	8.02	2.85	2.04	3.88	681	4.18	144.67	101.81	0.7	2.5	2.01	545	18	7.23	95	1.42	41.71	7.86	6.17	15.07	4.44	102.77	0.88	1444.75	302
1	1	2	53	2	0	0	0	0	1	0	0	0	21.12	11.4	3.28	98	199	202.3	32	68.35	867	578	11.9	4.41	2.16	2.15	0.26	0.62	752	2.8	135.5	92.4	1.61	2.95	1.62	241	77	1.9	70	0.77	26.3	3.77	1.72	11.36	1.6	708.25	0.8	1444.05	274
1	1	1	65	2	0	0	0	0	1	0	0	0	23.38	4.4	3.27	99	167	6.79	28	12	573	448	22.47	5.35	6.63	6.76	0.6	1.98	456	4.35	144.39	107.74	1.23	2.21	1.43	647	54	8.05	117	1.04	18.11	1.45	3.07	12.4	4.94	1738	2.5	890.78	557
1	1	2	57	2	1	0	0	0	1	1	0	0	17.08	5.3	3.26	99	201	8.4	45	17.9	565	291	39.32	3	6.16	1.2	0.82	0.91	288	5.83	132.83	101.26	0.77	2.92	1.7	315	17	0.3	70	1.18	23	3.16	4.25	16.43	4.25	30.9	7.57	226	134
1	1	2	77	3	0	0	0	0	0	0	0	0	21.61	5.1	3.26	96	203	8.1	31	13.4	679	353	24.55	4.38	2.17	1.71	0.92	2.49	690	5.35	137.35	92.64	1.1	2.91	1.14	202	50	5.49	62	1.25	24.4	3.64	3.46	16.56	5.52	360.05	6.34	1384	427
1	1	2	59	1	0	0	1	0	1	1	0	0	23.78	8	3.25	97	150	0.5	35	73.26	792	299	42.41	3.82	4.9	2.44	0.75	3.03	454	4.89	142.41	99.83	1.38	1.68	1.84	267	56	4.67	118	1.59	24.1	2.14	1.99	11.48	2.26	93.55	3.7	247	754
1	1	1	75	3	0	0	0	0	1	0	0	0	23.04	6	3.24	69	228	11.9	35	33.35	910	747	24.39	3.14	1.88	1.18	1.28	1.5	372	3.4	133.43	93.08	1.06	2.69	1.82	183	90	3.1	98	0.59	47.4	8.08	2.39	6.2	10.08	34.97	6.19	172	342
1	1	2	56	4	0	1	0	1	1	0	0	0	24.12	9.9	3.24	101	133	2.97	35	31.86	388	461	21.05	6.26	5.26	6.09	1.88	4.18	215	3.3	145.18	103.31	0.96	2.55	1.96	671	128	1.26	119	1.76	25.1	2.94	3.3	19.07	6.18	435.53	15.62	1345.82	1403
1	1	1	59	2	1	0	1	0	1	1	0	0	23.3	4	3.24	104	107	2.36	40	5.04	854	416	27.52	10.63	4.29	1.15	1.13	2.53	549	3.89	138.4	105.7	1.69	2.99	0.89	223	415	1.51	75	0.77	44.42	5.43	2.59	14.32	7.49	220	2.67	879.29	452
1	1	2	40	4	2	0	0	0	1	1	0	0	24.72	7.6	3.23	80	242	2.28	45	18.84	545	629	18.17	17.18	4.26	1.5	0.81	2.26	89	4.69	140.6	102.5	0.31	3.04	1.54	307	108	1.79	80	1.52	49.58	4.27	1.87	11.36	4.26	111.88	1.49	1820	261
1	1	2	57	4	0	0	0	0	1	0	0	0	22.49	7.9	3.22	71	141	10.26	40	21.46	415	450	33.32	4.21	4.64	3.58	0.88	3.43	686	3.72	136.92	108.26	1.15	2.28	1.17	524	87	2.8	100	0.96	27.5	1.3	0.6	12.01	2.32	314	9.77	176	68
1	1	1	40	3	0	0	1	1	1	0	0	0	22.34	9.4	3.19	73	248	6.38	50	20.1	874	267	25.24	3.67	5.68	2.32	0.85	1.71	266	4.96	132.17	105.25	1.45	2.47	0.98	290	47	1.85	66	1.16	30.1	2.5	5.89	6.73	9.85	295.06	5.73	473.13	131
1	1	2	63	2	2	0	0	0	1	1	0	0	21.67	3.8	3.19	98	57	15.2	41	20.2	382	532	21.21	15.16	4.88	0.64	1.34	2.95	334	5.05	145.9	100.3	0.86	2.82	1.51	160	67	8.62	85	0.92	27	1.37	1.44	21.73	2.27	16.82	1.99	551	150
1	1	2	56	1	0	0	0	0	0	0	0	0	23.08	7.9	3.19	105	255	6.3	46	17.4	442	229	38.82	3.33	3.95	3.14	1.19	1.89	204	4.85	145.8	113.5	1.05	2.57	1.11	262	873	7.46	67	0.88	17.61	3.16	2.79	12.8	2.83	445.45	11.11	217	336
1	1	2	71	3	2	0	1	0	1	0	0	0	21.8	4.8	3.18	92	170	110.2	37	12.8	398	525	21.63	5.02	6.28	2.61	0.56	4.65	254	4.39	132.16	109.87	1.45	2.93	1.79	132	107	7.49	104	1.73	24.5	3.41	3.86	8.67	1.75	474.47	1.47	891	1956
1	1	1	50	2	1	1	0	0	1	1	0	0	29.49	7	3.18	90	233	1.4	32	11.35	408	555	25.31	18.05	2.4	1	0.42	1.42	428	4.28	133.4	106.3	0.73	1.91	1.02	197	67	0.4	68	0.63	46.4	3	2.29	12.68	3.96	49.03	12.14	919.29	460
1	1	1	66	1	0	0	0	0	1	1	1	0	23.47	6.4	5.17	74	141	13.07	51	29.7	552	283	10.25	21.89	5.04	1.2	0.72	2.84	156	4.94	137.3	101.7	1.4	2.51	2.23	161	73	2.05	85	0.94	30.91	1.99	4.84	14.74	7.83	431.88	3.74	168	177
1	1	1	31	2	1	0	1	0	1	0	0	0	22.23	8.3	3.17	92	168	5.58	30	15.1	682	407	22.41	5.33	6.02	5.42	1.86	3.84	407	3.66	143.35	98.04	0.81	2.42	1.87	213	261	7.59	30	1.15	20.56	2.39	1.89	14.93	0.65	886.16	9.53	294.8	184
1	1	1	74	4	2	1	0	0	1	0	0	0	24.6	4.8	3.16	96	125	1.5	41	13.46	628	446	40.28	5.61	4.77	2.15	2	2.72	227	4.79	135.54	102.58	0.5	2.86	1.63	907	53	2.05	99	0.83	22.9	11.18	3.56	19.91	2.49	95.98	15.44	1621.18	130
1	1	1	72	1	0	0	0	0	1	0	0	0	23.08	7.1	4.16	99	211	9.34	42	11.91	566	485	25.51	4.89	2.01	1.92	1.77	3.2	270	3.65	135.7	100.37	0.33	1.28	1.16	134	481	0.87	126	1.23	24.4	1.52	2.24	15.76	1.74	694.88	16.5	1105	889
1	1	2	77	3	0	1	1	0	0	1	0	0	23.77	6.2	3.16	87	216	71.2	30	13.87	597	562	37.69	3.28	3.98	1.32	0.89	2.33	939	6	136.2	96	1.55	2.24	3.47	234	145	1.5	107	0.6	50.46	1.36	0.62	13.5	2.45	566.79	1.1	363.44	198
1	1	1	65	3	0	0	0	0	1	0	1	0	23.22	4.4	3.15	70	229	3.03	30	24.11	562	521	32.2	3.75	4.28	2.08	1.43	2.26	988	3.74	142.3	95.3	0.79	1.62	2.08	248	40	3.8	84	1.33	32.22	5.04	4.24	16.51	1.25	107.2	15.38	372	230
1	1	2	30	2	0	0	0	1	1	0	0	0	22.88	5.9	3.12	91	134	12.85	29	18.33	685	670	23.02	4.47	5.39	2.59	0.92	3.15	896	3.8	143.9	104.6	0.86	2.59	1.22	314	21	0.42	76	0.72	33.45	1.5	1.53	10.92	1.17	119	9.09	329	158
1	1	2	58	2	0	0	0	0	1	0	0	0	21.68	7.2	3.11	92	193	5.9	30	35.68	569	430	16.83	4.94	1.6	3.58	1.83	3.17	636	3.48	138.47	99.74	0.55	2.58	1.85	261	46	3.37	111	0.66	28.6	8.79	6.06	15.24	5.17	433.35	7.77	87	594
1	1	2	81	1	0	0	0	0	1	0	0	0	22.74	6.3	3.11	89	340	3.2	45	14.95	785	398	36.54	4.26	4.58	6.38	0.63	2.29	695	3.73	146.42	93.64	1.54	2.03	1.89	144	23	0.69	58	1.36	33.45	3.77	5.18	11.89	1.71	753.15	7.67	844	181
1	1	1	60	2	1	0	1	1	1	1	0	0	24.88	4.9	3.09	89	186	8.3	23	24.95	582	535	29.66	13.31	4.87	1.35	1.33	3.46	688	4.13	140.2	98.25	1.37	1.76	1.21	348	97	0.19	98	1.6	38.98	4.12	4.79	11.78	10.44	654.42	11.29	199	445
1	1	1	82	2	0	1	0	0	1	0	1	1	23.63	7.9	3.08	90	243	0.5	27	21.17	765	506	31.24	4.26	7.74	5.89	1.82	2.69	306	3.51	145.93	104.91	1.24	2.97	1.59	145	63	1.82	75	1.01	24.1	2.83	0.78	9.32	1.66	112.13	3.26	522.75	145
1	1	1	78	3	0	0	0	0	1	1	0	0	24.25	4.8	3.08	70	204	2.47	56	20.66	507	272	45.54	13.73	7.57	1.08	0.68	4.47	306	3.19	134.63	104.7	1.02	1.51	1.37	311	38	1.75	113	1.46	33.28	3.89	1.8	10.6	7.17	845.41	12.93	229	354
1	1	1	34	2	0	1	0	0	0	1	0	0	22.85	5.3	3.07	86	172	11.28	38	21	350	313	16.9	14.01	4.99	3.11	0.96	2.9	890	4.04	135.8	107.1	0.84	1.99	1.74	326	49	8.85	87	1.1	49.34	3.43	5.76	20.2	2.76	701.68	16.5	904	275
1	1	1	66	1	2	0	1	0	1	1	0	0	21.78	5.9	3.07	78	215	6.69	27	23.63	370	318	46.49	21.92	8.4	3.41	0.96	2.7	670	2.83	138.4	96.99	0.61	2.82	1.26	172	18	1.21	57	1.57	24.9	3.87	3.28	13.17	3.29	39.14	1.76	137	797
1	1	1	57	1	0	1	0	0	0	1	1	0	22.69	8.9	3.02	69	152	11.6	22	61.33	555	337	35.25	16.95	5.29	0.98	1.23	3.7	509	3.52	142.6	99.06	1.32	0.76	1.68	158	55	0.4	61	1.03	43.08	6.04	2.37	21.06	0.68	256.35	10.76	1082.83	150
1	1	1	83	2	0	0	0	0	1	0	0	0	23.22	5.9	3.02	100	234	0.5	39	68.1	895	616	33.47	4.28	3.79	6.25	1.56	3.54	368	4.55	142.6	99.43	0.28	2.75	1.27	296	72	3.69	68	1.13	22.9	2.85	3.85	20.57	1.98	253.05	2.34	489.28	1386
1	1	1	72	4	0	0	0	1	1	0	1	1	24.35	4.7	3.02	88	165	6.5	28	6.73	519	346	9.36	4.09	5.48	1.52	1.89	2.97	251	3.68	142.6	103.4	0.67	2.01	1.56	284	32	1.83	99	0.61	23.5	6.65	3.43	13.39	2.31	61.51	2.37	1020.69	221
1	1	1	56	4	2	0	0	0	0	0	0	0	21.75	5.2	3.02	85	197	5.14	47	11.51	854	390	22.83	3.53	4.7	1.74	0.88	2.75	702	4.67	134.6	95.1	1.43	1.45	1.76	207	68	4.06	66	0.66	37.46	2.25	5.89	20.21	3.18	107.5	4.36	445.96	163
1	1	1	82	1	0	0	0	0	1	0	0	0	24.83	4.6	3	94	102	2	36	28.7	597	163	18.84	4.71	3.53	5.6	1.27	1.59	656	2.99	140.3	108.26	0.4	2.44	1.61	166	87	1.41	122	1.49	46.84	7.3	3.54	13.38	4.66	192.29	7.44	282	371
1	1	1	41	1	1	0	0	0	1	1	0	0	26.36	8.7	2.98	92	354	0.3	36	7.1	592	462	43.83	5.52	5.33	1.1	1.51	3.83	315	3.63	144.11	109.76	1.24	2.14	2.01	332	76	2.38	88	1.02	40.25	3.19	2.35	10.5	9.7	128.58	2.45	1347.18	380
1	1	2	79	1	1	0	0	0	1	0	0	0	22.79	5.3	2.95	79	151	168.8	23	10.9	881	730	34.5	5.18	7.74	3.21	1.27	0.85	667	6.4	137.37	90.52	1.42	2.1	1.19	452	53	1.94	106	1.91	42.51	2.39	6.14	11.87	9.87	63.2	3.65	307.23	168
1	1	1	53	1	1	0	1	1	1	0	0	0	31.14	7.6	2.94	78	171	1	44	6.94	835	513	50.51	6.73	2.78	4.36	0.75	0.87	533	3.3	137.19	102.69	0.66	2.32	1.05	450	295	8.23	92	0.94	34.6	2.06	3.34	20.2	2.62	186.42	3.34	359.99	169
1	1	2	75	1	2	0	0	0	1	1	0	0	18.23	12.6	2.94	93	173	153.8	32	19.09	833	467	13.8	3.64	4.24	3.05	0.99	3.62	566	5.68	142.28	93.49	1	1.19	0.92	112	153	3.98	93	1.48	30	4.84	2.15	18.09	1.26	803.74	16.5	339.4	318
1	1	2	64	2	0	0	0	0	1	0	0	0	23.84	10.7	2.93	91	182	0.9	34	17.91	379	704	26	4.88	3.45	0.75	1.39	2.7	649	6.01	132.55	94.16	0.6	0.79	1.63	105	48	2.8	56	1.47	28.9	3.48	3.84	16.41	2.18	835.74	3.53	578	259
1	1	1	61	1	0	0	0	0	1	0	0	0	22.1	5	3.92	83	205	1.8	34	11.43	868	381	36.44	3.98	9.04	1.3	1.46	4	453	3.63	133.35	100.79	0.88	2.63	1.47	141	92	6.14	59	0.94	41.5	4.58	1.22	9.62	0.62	68.97	5.39	1527	1521
1	1	1	61	1	0	0	0	0	1	1	0	1	23.27	4.3	3.91	90	241	2.3	32	22.91	499	414	9.82	15.11	5.05	1.72	1.57	2.67	466	4.59	139.6	99.97	0.33	2.99	2.69	185	249	8.72	94	0.95	45	5.85	5.6	8.57	1.2	184.3	15.1	209.45	269
1	1	1	61	4	0	1	0	0	1	0	0	0	23.16	4.3	3.9	87	160	7.51	22	30.6	391	254	24.08	3.16	6.48	3.94	1.15	1.45	220	4.4	145.78	108.68	1.2	2.55	1.45	600	90	4.67	107	1.46	31.1	1.41	1.5	15.2	9.39	206.3	2.03	1105	188
1	1	2	76	1	0	0	0	0	1	1	0	1	21.43	4.8	3.9	90	177	3.8	32	42.79	876	365	32.82	16.89	1.81	6.35	0.71	0.76	331	5.01	138.9	99.1	0.29	1.1	1.51	331	22	3.16	74	0.7	18.97	7.65	3.85	16.6	0.56	67.66	15.1	283	140
1	1	2	61	1	0	0	1	0	1	0	0	0	19.83	5.4	3.9	90	103	1.1	36	43.35	665	226	11.54	7.06	7.3	6.82	1.64	2.59	281	6.38	135.91	104.28	1.6	3	1.17	307	136	0.44	90	1.8	27.2	1.18	4.9	9.72	0.51	103.6	16.5	65.17	155
1	1	2	75	2	0	1	0	0	1	1	0	0	33.72	5.9	3.89	78	199	4.32	37	19.71	577	547	38.07	4.25	2.67	4.22	0.69	1.27	178	5.59	143.3	100.8	1.28	0.75	2	257	397	8.76	67	1.06	36	1.68	2.93	11.09	9.12	375.8	1.28	143	234
1	1	2	57	2	0	0	0	0	1	0	0	0	24.75	3.8	3.88	87	172	1.2	28	20.2	357	436	39.73	3.35	3.02	1.26	1.97	2.63	435	5.58	136.18	105.33	1.26	2.47	1.62	278	90	2.09	29	0.68	29.21	2.59	2.59	17.3	4.09	103.4	16.5	1196.74	139
1	1	2	68	2	1	0	1	1	1	0	0	0	24.56	3.3	3.86	83	146	1.3	35	37.2	744	727	40.66	5.06	3.34	3.53	1.33	3.85	495	5.86	137.13	100.8	0.78	0.95	1.7	139	70	4.68	100	1.06	24.93	4.92	3.91	9.32	2.83	143.9	10.77	1390	307
1	1	1	52	1	0	0	0	0	1	1	0	0	22.08	5	3.86	76	206	2.15	38	9.53	770	637	17.59	4.6	4.68	0.86	0.61	3.68	467	2.98	133.55	97.21	0.32	2.56	1.61	330	72	1.96	91	1.41	26.9	7.62	3.26	16.49	2.53	40.3	8.76	137	677
1	1	2	45	3	1	0	1	0	1	1	0	0	21.19	5.4	3.86	73	209	11.2	26	24.8	771	770	38.15	16.25	2.64	1.02	1.16	1.1	319	4.71	136.1	110.4	1.08	2.5	1.93	3404	126	2.09	74	1.07	33.62	4.29	3.49	15.97	2.75	325.93	6.94	266.54	189
1	1	1	74	1	1	0	0	1	1	0	0	0	23.78	6.2	3.86	79	153	15.3	26	5.57	856	520	34.64	7.32	6.92	1.05	0.87	4.59	542	4.07	130	99.5	1.56	2.62	2.01	261	585	5.34	73	0.92	22.7	1.49	2.84	15.9	1.56	109.6	9.32	816.45	593
1	1	1	42	2	0	0	0	0	1	0	0	0	23.87	6.4	3.86	65	144	2.76	44	65.37	738	704	18.04	3.35	2.62	0.24	0.79	1.85	237	3.22	139.6	100.5	1.09	2.53	2.2	172	295	2.55	99	1.26	28.3	4.51	3.55	14.46	8.62	219.74	2.36	1133	1558
1	1	2	63	2	0	0	1	0	1	0	0	0	21.43	5.7	3.85	79	179	6.39	53	27.02	730	390	32.46	3.64	3.3	6.04	1	2.2	205	4.61	145.8	112.6	1.19	0.73	1.68	92	40	2.19	81	1.06	25.2	3.45	6.19	9.34	1.98	50.29	6.1	107	487
1	1	1	30	1	1	0	0	0	1	1	0	0	23.28	3.8	3.84	84	136	6.73	34	39.51	415	375	32.31	10.25	1.47	4.28	0.21	0.52	314	3.21	132.9	104.93	0.31	1.17	0.56	108	66	1.45	81	0.85	18.49	5.6	2.56	15.77	1.13	641.19	1.8	659.9	193
1	1	1	54	2	1	0	0	0	0	0	0	0	27.8	7.4	3.84	90	148	4.3	31	69.49	543	295	13.04	5.34	9.5	4.19	1.15	1.83	420	3.11	135.36	98.31	0.4	2.03	1.95	277	93	4.8	85	0.94	45.82	4.32	3.58	8.27	6.05	353.8	3.8	601.69	256
1	1	1	61	1	1	0	0	0	1	0	0	0	24.68	7.4	3.83	86	184	8	32	7.31	882	661	22.54	3.85	7.11	4.57	1.24	2.76	460	5.14	140.74	102.45	0.81	1.54	1.99	341	60	7.92	82	1.41	24.94	4.4	4.3	18.01	1.77	467.56	16.5	76	135
1	1	2	70	2	0	0	1	1	1	0	0	0	25	6	3.83	87	145	2.8	37	47.46	511	383	22.49	5.38	7.23	2.26	0.91	0.87	325	3.58	138.08	108.07	1.47	2.42	1.77	394	133	1.79	109	0.87	41.37	6.78	1.11	11.68	2.39	45.5	16.5	844	150
1	1	2	63	1	0	0	0	0	1	1	0	0	23.73	6.2	3.82	83	93	4.5	28	5.74	440	562	22.97	4.64	8.54	5.2	1.42	2.75	471	5.45	138.85	98.97	1.37	2.74	0.97	826	26	7.86	110	1.46	22.61	6.62	5.06	6.17	1.88	279.56	16.5	368.67	614
1	1	2	76	2	0	0	0	0	1	1	0	0	19.91	5.4	3.81	91	50	225.7	23	14.7	365	367	10.4	4.47	3.51	0.73	0.8	2.04	192	4.87	133.3	91.8	0.64	0.81	1.85	225	845	1	125	0.77	26.1	2.18	2.41	13.96	1.79	576.65	1.53	964	481
1	1	1	65	1	0	0	0	1	1	0	0	0	21.6	3.6	3.8	91	91	5.5	45	64.13	550	453	10.99	6.03	1.53	4.77	0.81	1.24	291	5.05	138.81	91.74	1.28	2.21	1.15	195	50	1.21	77	1.09	49.02	1.55	1.01	15.18	1.27	109.53	13.38	195.83	124
1	1	1	60	4	2	0	0	0	0	0	0	0	23.9	10.8	3.8	79	168	22.8	33	6.14	534	398	33.97	4.18	4.11	3.12	1.29	1.29	288	4.08	141.87	96.97	1.33	2.58	0.87	897	20	1.4	69	0.7	34.1	2.92	2.79	17.82	2.38	129.65	3.99	1359	587
1	1	1	79	1	0	0	0	0	1	0	0	0	21.01	5.8	3.79	84	241	10.32	26	75.21	372	508	33.31	4.49	4.09	2.86	1.61	3.13	316	5.85	144.7	91.64	0.65	2.15	1.71	808	2022	0.67	83	0.81	25	2.26	5.63	19.43	0.75	109.8	3.7	107	949
1	1	1	45	2	2	0	0	0	1	0	0	0	24.42	6.3	3.76	64	176	35.7	31	15.2	417	402	10.79	3.44	3.6	1.33	0.86	2.06	38	4.58	141.8	107.2	1.39	1.26	1.12	177	54	0.26	96	1.04	29.82	1.86	3.34	13.38	2.02	76.77	0.84	183.83	255
1	1	1	48	4	2	0	1	1	1	1	0	0	19.76	8.8	3.76	83	201	8.15	34	27.39	784	484	45.52	10.29	4.85	2.46	1.2	0.73	978	6.01	144.2	107	1.04	2.29	1.48	248	474	1.86	103	1.31	25.1	4.25	4.7	16.19	8.45	40.55	2.85	1565	502
1	1	1	53	2	0	1	0	0	1	1	0	0	23.38	6.2	3.76	82	79	9.56	37	39.87	875	548	38.18	8.12	6.45	1.43	1.36	5.16	640	6.23	135.99	98.65	1.5	0.93	0.98	324	35	4.38	85	1.16	32.5	1.13	3.46	21.59	2.27	110.6	8.9	986	301
1	1	1	54	2	0	0	0	0	1	0	0	0	24.56	7.2	3.76	79	210	12.83	32	17.63	765	529	33.8	4.12	3.87	4.01	0.77	3.09	301	5.23	142.1	105.1	0.41	0.81	1.69	295	41	3.99	122	1.57	30.9	1.48	2.23	16.18	2.91	34.3	5.91	143.74	324
1	1	1	60	2	0	0	1	0	1	1	0	0	23.57	20.6	3.75	79	276	12.23	22	45.3	566	447	26.45	15.31	6.05	2.44	1.57	3.65	498	4.23	140.1	104.59	1.24	1.33	1.38	118	53	8.63	74	0.8	24.5	3.94	3.54	16.5	11.68	600.44	15.53	207.79	200
1	1	2	58	4	2	0	0	1	1	0	0	0	23.09	7.1	3.75	82	280	9.17	29	27.8	895	367	22.93	3.93	7.02	2.79	1.39	3.83	590	5.01	138.5	91.7	1.57	2.77	1.93	339	148	1.57	80	1.42	24.97	4.54	3.28	13.85	2.25	43	11.16	1591	124
1	1	1	78	1	1	0	0	0	1	0	0	1	24.47	6.1	3.73	84	181	10.88	31	27.4	588	367	24.01	5.24	6.4	3.39	1.09	3.7	498	3.47	139.44	102.8	1.51	2.65	1.23	506	32	0.61	62	1.37	21.08	2.49	1.75	19.53	6.27	388.13	10.43	1061	386
1	1	1	46	2	1	0	1	0	1	0	0	0	24.16	10.3	3.72	82	259	14.04	34	5.57	582	476	12.46	5.01	2.48	1.24	1.21	3.29	276	3.38	139.2	93.3	0.69	0.71	1.68	352	198	0.42	62	0.62	20.7	1.89	0.83	20.82	2.57	206.25	16.5	1077.52	159
1	1	1	50	1	1	1	0	0	1	0	0	0	27.37	6.7	3.71	79	231	10.44	40	27.3	794	368	26.66	5.4	5.5	2.74	1.91	0.98	696	5.78	136.77	96.51	1.28	2.75	1.51	704	116	1.41	62	1.58	24.2	2.01	1.81	16.92	2.45	216.3	8.28	515.52	209
1	1	1	67	3	1	0	1	1	1	0	0	1	22.52	2.9	3.7	77	338	110.28	33	20.4	659	800	11.68	4.54	9.14	7.01	1.53	3.01	683	4.04	141.84	98.39	1.22	1.21	1.04	118	33	0.31	71	1.32	26.5	10.24	0.97	9.25	6.82	70.4	16.5	580.7	129
1	1	1	52	1	2	0	0	0	1	1	0	0	22.21	5.8	3.7	85	195	23.5	31	12.72	367	443	28.79	13.18	4.35	1.47	0.74	2.49	180	4.74	144.3	106.2	1.11	2.35	2.33	852	135	1.67	76	0.97	25.72	3.84	3.17	18.84	0.79	193.26	7	158.43	200
1	1	1	51	3	0	0	0	0	1	1	0	0	22.02	6.6	3.69	78	147	5.2	42	7.5	680	691	30.79	12.83	3	6.65	0.92	4.05	243	5.5	146.75	106.5	1.4	2.9	1.56	628	825	1.38	72	1.47	39.57	7.77	2.83	22.04	1.79	441.1	8.46	277	1488
1	1	2	75	3	0	0	0	0	1	0	0	0	21.75	5.8	3.68	69	258	8.35	32	16.47	372	480	33.01	4.64	3.76	4.26	1.57	1.58	647	5.31	140.98	93.92	1.16	2.65	1.48	524	69	0.96	102	1.18	25.6	1.84	3.36	18.94	1.28	128.6	1.55	558.2	122
1	1	2	64	2	0	0	0	0	1	0	1	1	24.39	7.7	3.68	82	297	0.5	32	50.5	570	438	43.63	3.05	4.5	1.4	0.95	3.72	953	4.64	142.8	103.7	1.58	1.59	1.87	335	128	0.76	100	0.94	34.21	1.78	2.94	12.5	2.09	597.53	13.62	210	1006
1	1	2	55	3	1	0	1	1	1	0	0	0	22.06	5.2	3.68	80	152	2.86	40	7.67	680	640	43.24	5.51	4.91	1.37	1.67	2.89	681	5.62	132.05	97.56	0.27	1.66	0.98	359	107	1.69	73	1.41	29	4.08	1.47	13.33	2.74	329.06	7.04	490.82	139
1	1	2	68	1	0	0	0	0	1	0	1	0	21.17	6.8	3.67	76	176	11.91	33	20.9	914	601	32.26	4.83	4.32	1.49	1.17	4.04	691	5.36	134.6	95.51	0.98	1.37	1.41	193	124	1.81	105	0.99	36.1	4.8	2.35	13.22	1.72	137.73	16.5	1123	251
1	1	1	68	1	2	0	0	0	1	0	0	1	23.36	6.2	3.67	93	94	3.86	38	24.8	745	363	40.57	4.86	4.49	6.74	0.75	3.66	698	6.13	144.04	97.41	0.63	2.53	1.46	275	528	0.84	74	1.26	24.71	6.45	1.84	16.97	0.78	673.63	3.3	1820	456
1	1	1	62	2	1	0	1	0	1	0	0	0	21.7	7.6	3.67	77	347	64.2	37	20.47	611	455	13.93	3.38	3.48	1.28	0.99	1.95	215	4.65	140.8	107.1	0.8	2.22	1.99	130	99	1.71	104	1.11	21.35	2.37	4.15	17.85	1.16	242.56	5.22	1493	209
1	1	2	42	4	0	0	0	1	1	0	0	0	24.98	8.2	3.67	70	189	13.5	30	40.66	556	389	27.12	3.49	1.9	1.34	1.98	4.16	370	6.16	143.48	105.11	1.03	2.36	0.93	468	34	1.59	89	1.42	47.74	3.73	4.33	9.22	9.18	407.9	2.3	506	110
1	1	1	58	1	1	0	0	0	1	1	0	0	23.74	4.5	3.65	81	224	70.7	32	15.4	397	389	39.47	5.04	1.94	1.63	1.95	3.38	481	2.91	135.6	93.51	1.61	2.96	1.91	338	221	12.32	72	1.44	27.5	2.25	5.64	20.22	2.67	85.35	13.97	1329	197
1	1	1	75	3	1	0	1	0	1	0	0	0	21.86	8.4	3.62	78	243	68.8	35	9.62	598	467	42.22	4.15	3.85	1.39	1.32	2.11	127	4.44	139.3	106.3	1.06	2.57	1.03	184	139	0.26	58	0.87	22.08	5.74	4.12	16.79	6.4	126.01	1.17	1420.21	599
1	1	1	70	1	0	0	0	1	1	0	0	0	23.49	6.1	3.62	80	184	6.7	27	33.5	825	428	44.35	4.47	9.41	0.76	0.91	0.87	331	5.03	142.4	105.2	0.7	2.17	0.97	130	78	3.21	50	0.93	30.59	6.53	1.1	11.03	5.94	128.59	3.33	1209	165
1	1	1	77	1	0	0	0	0	1	0	0	0	25.99	6.5	3.62	81	147	3.4	38	21.3	923	451	43.63	5.14	1.89	0.82	1.96	2.52	1173	5.92	135.55	98.6	1.42	1.77	1.1	267	58	8.83	114	2.04	27.5	4.72	5.68	6.79	7.93	519.1	9.39	422.86	200
1	1	2	76	1	0	0	1	0	1	0	0	0	23.09	4.5	3.61	78	130	12.33	41	9.67	868	403	43.24	5.23	5.19	1.15	1.29	2.48	662	6.21	132.83	109.54	1.49	2.07	1.17	552	116	3.31	97	1.07	18.19	6.27	1.38	19.71	7.61	26	2.9	1334	406
1	1	1	55	3	0	1	0	0	1	0	0	0	23.22	5.6	3.58	79	156	9.53	28	12.24	608	430	32.26	4.48	1.53	3.7	1.31	2.1	354	3.07	146.7	98.73	0.3	2.38	1.18	136	90	5.05	86	0.86	39.86	7.28	0.57	16.35	1.91	1284	12.53	401	407
1	1	1	43	2	0	0	0	0	1	0	0	0	21.59	5.7	3.58	81	249	15.2	19	27.3	660	262	40.05	4.21	4.51	4.55	0.85	1.7	540	6.09	132.18	107.01	0.42	1.33	1.18	97	132	0.52	56	0.79	39.03	6.68	1.28	22.4	8.5	63.42	13.14	1033	431
1	1	1	64	3	1	0	1	1	1	1	1	0	23.79	9.4	2.57	84	205	13.5	40	14.54	845	264	13.16	14.55	2.68	1.64	1.02	1.07	394	4.13	143.7	103.8	0.9	1.97	1.49	247	145	5.9	60	0.9	50.37	4.65	2.01	11.33	0.93	98.75	2.3	181	161
1	1	2	85	2	0	1	0	0	1	0	0	0	20.64	9	3.57	77	397	161.6	30	26.83	396	517	19.44	4.51	3.32	6.38	0.81	3.23	344	5.04	145.67	92.69	0.87	1.11	1.74	320	18	2.31	59	1.24	33.77	4.49	6.19	6.01	6.05	100.4	12.41	1537.42	563
1	1	1	81	3	1	0	0	1	1	0	0	0	23.78	5.4	2.56	77	209	59.8	35	14.2	844	410	33.71	4.14	4.8	7.01	0.92	1.58	271	5.81	143.86	108.4	0.56	2.54	1.89	748	53	8.7	86	1.01	28.9	1.66	5.78	17.95	7.15	644.48	1.78	413	471
1	1	2	80	4	1	1	0	0	1	1	0	0	21.34	8.5	2.54	78	155	7.77	55	7.4	876	356	29.72	13.81	3.68	1.16	0.69	2.55	549	5.1	142.1	103	0.63	2.05	1.22	163	90	2.03	57	0.92	22.84	7.75	1.53	12.89	2.07	64.28	3.4	73.46	459
1	1	1	55	1	2	0	1	0	1	0	0	0	21.28	6.7	3.54	78	84	12.2	23	31.53	715	452	16.64	5.62	15.35	4.48	1.72	1.84	563	6.03	135.34	103.97	0.71	2.09	1.6	261	54	1.1	60	1.16	48.78	4.44	5.56	9.35	1.06	166.7	3.44	93	549
1	1	2	59	2	1	0	0	0	1	0	0	1	22.8	3.4	2.54	80	83	7.19	31	29.3	786	267	46.75	4.85	5.99	1.43	0.62	2.68	255	3.71	142.33	93.38	1.28	2.76	2.03	287	73	1.89	66	0.78	42.06	1.77	2.89	13.8	0.61	50	3.53	124.22	343
1	1	1	48	1	0	0	0	1	1	1	0	0	21.88	6.9	2.53	71	172	2.69	21	34.62	611	264	51.19	17.41	4.59	2.45	1.47	2.23	291	4.19	144.9	109.73	0.81	2.65	1.25	273	19	0.62	77	1.95	49.43	3.34	4.3	8.92	4.13	68.85	8.59	702.99	112
1	1	2	60	3	0	0	0	0	1	0	0	0	21.35	8.2	2.53	73	231	9.12	36	52.87	853	272	20.2	3.91	3.13	3.57	1.6	3.23	403	4.47	144.01	93.57	1.22	2.81	1.91	781	78	0.8	84	1.3	28.6	7.26	4.57	28.52	0.51	364.7	4.5	757.77	370
1	1	1	74	3	0	0	1	0	1	0	1	0	23.34	6.2	2.53	73	207	1.58	31	66.29	877	162	9.92	4.23	3.56	5.66	0.63	4.06	526	3.15	144.51	98.7	0.68	2.92	1.41	507	27	0.8	124	1.36	26.1	7.94	1.88	17.61	0.64	815.06	14.6	59.48	399
1	1	1	81	4	0	0	0	0	1	0	0	0	21.04	4.2	2.5	81	208	12.72	31	19.72	716	551	40.03	5.39	4.88	7.07	1.86	3.19	200	4.2	135.82	106.65	0.64	1.5	1.37	137	59	1.18	121	1.52	34.7	1.93	5.56	20.93	2.51	235.42	4.02	354.39	116
1	1	1	78	2	0	0	0	0	1	0	1	0	23.05	3.1	2.48	78	186	6.68	41	35.79	903	388	23.81	4.4	2.92	1.4	0.51	1.07	141	3.17	134.7	87.8	0.71	1.51	2.41	355	29	6.82	80	0.74	46.38	2.96	1.04	8.66	1.95	712.02	1.9	166	1427
1	1	1	58	4	0	0	0	0	0	0	0	0	24.9	9.3	2.48	74	212	42.1	41	14.5	722	400	29.42	4.64	3.63	5.61	0.93	3.52	378	5.07	136.72	95	1.53	2.15	1.82	905	50	3.2	122	1.15	29.39	2.67	5.03	15.39	1.8	76.7	8.57	1311	136
1	1	1	69	2	1	0	1	0	1	0	0	0	23.93	3.4	2.47	74	129	15.19	45	18.29	356	258	35.83	4.77	4.74	0.69	0.87	3.74	592	3.52	139.38	100.95	0.69	2.19	1.44	167	289	1.5	74	0.86	32.93	7.67	1.03	8.14	5.89	599.42	16.5	1040	127
1	1	1	56	1	1	0	0	0	1	1	0	0	23.23	5	2.47	86	180	10.73	28	18.24	570	329	9.7	8.34	7.11	0.66	1.48	4.11	243	5.28	133.33	101.1	1.45	2.79	0.84	139	72	1.43	117	2.06	16.67	2.71	2.07	9.25	3.41	115.8	1	151.67	230
1	1	1	62	3	0	0	1	1	1	1	0	0	23.3	6.1	2.46	75	145	9.76	29	12.49	359	377	14.65	21.96	3.31	2.61	1.16	1.97	635	5.85	141.8	96.33	0.52	0.95	2.48	228	67	1.82	87	0.93	23.3	6.61	3.66	12.41	1.96	399	2.9	1244.08	64
1	1	1	56	2	1	0	1	0	1	0	0	0	24.14	5.3	3.46	77	172	13.55	38	9.83	886	638	40.72	5.3	4.75	6.88	0.98	1.65	539	3.65	135.58	96.12	0.22	1.09	1.67	175	59	1.89	110	0.61	40.03	4.91	5.14	14.26	4.35	131.2	2.5	392.17	172
1	1	2	68	1	0	0	0	0	1	0	1	0	18.53	4.8	2.44	71	173	14.8	34	9.84	916	337	11.83	4.2	2.99	1.91	0.96	3.66	455	4.7	144.56	90.7	0.75	2.5	1.24	235	500	3	98	0.71	42.25	1.76	2.28	21.86	1.51	182.25	6.1	692.17	423
1	1	2	42	1	1	0	0	1	1	0	0	0	21.27	6.4	2.43	77	200	5.85	38	13.49	398	460	10.95	4.45	1.89	5.1	0.73	4.83	343	4.24	140.97	106.21	0.6	2.61	1.21	887	33	2.26	93	1.26	24.3	2.13	2.03	20.06	3.15	248.9	5.53	266.61	217
1	1	1	82	2	0	1	1	0	1	0	0	0	22.41	6.6	3.56	65	120	2.3	46	20.7	597	501	31.92	3.95	4.59	1.33	0.99	3.06	527	4.69	145.5	107.5	0.68	2.18	1.18	206	48	1.74	102	1.43	41.7	2.22	2.62	5.63	3.7	694.66	1.89	272	747
1	1	2	78	1	0	0	0	0	1	0	0	0	27.58	8.5	3.75	74	154	0.7	34	68.91	849	480	23.5	5.18	13.85	3.17	0.93	0.69	224	6.18	141	111.6	1.11	1.77	1.96	245	89	2.6	83	1	28.6	1.88	3.54	14.3	2.12	368.16	10.62	105.32	93
1	1	2	67	2	0	0	1	0	1	1	0	0	23.44	6.6	2.4	72	257	1.88	50	10	596	541	25.67	17.75	3.97	5.88	0.9	2.46	392	3.69	139.9	98.3	0.81	1.96	1.28	304	106	1.82	123	1.16	21.5	1.67	4.68	19.06	8.63	734.81	3.77	948	347
1	1	1	59	3	1	0	0	0	1	0	0	0	25.99	5.5	2.37	75	190	1.2	34	34.58	589	268	46.75	5.23	3.05	3.96	1.97	2.42	231	3.97	140.6	105.9	1.06	2.71	1.16	726	70	1.97	116	1.01	50.5	1.72	2.35	15.26	0.82	626.47	16.5	145.99	336
1	1	2	69	2	2	1	0	1	0	0	0	0	22.66	5.4	4.36	73	152	2.5	37	31.85	692	476	51.19	5.47	6.48	5.17	1.77	2.99	478	4.99	140.47	91.81	1.4	2.64	2	830	205	1.15	123	0.72	24.4	1.5	3.59	16.18	2.82	239.92	1.46	1539	195
1	1	2	74	2	1	0	0	0	1	0	0	0	24.72	5.6	2.34	75	108	29	25	33.39	428	330	24.9	7.92	2.5	2.9	1.57	3.37	825	3.89	135.38	93.7	1.06	1.67	1.08	142	49	2.58	70	0.74	47.42	2.41	5.27	20.41	4.78	640.63	2.9	181	393
1	1	1	55	2	0	0	1	0	0	0	0	0	25.53	5.6	3.34	68	143	1.2	34	38.1	879	603	23.93	5.56	4.31	6.94	1.11	2.86	572	6.29	144.34	97.81	0.24	1.25	1.14	307	57	0.83	100	0.76	26.98	1.57	4.42	9.46	3.96	137.22	2.2	695.06	363
1	1	2	70	4	0	0	0	1	1	1	0	0	16.97	6.1	2.34	75	140	1	38	21.91	832	419	31.11	4.79	7.51	0.89	0.86	2.49	205	5.59	142.24	105.92	1.03	2.98	0.95	344	736	1.7	102	1.28	35.99	6.35	5.89	7.05	3.36	17.8	13.61	907	249
1	1	1	45	3	1	0	1	0	1	0	0	0	23.45	8	2.31	72	156	8.94	24	31.86	576	510	25.79	4.62	5.62	3.7	1.37	0.8	402	6.08	135.63	101.92	0.27	2.19	1.92	169	83	0.4	60	1.26	24.1	7.43	1.14	16.15	2.58	291.9	16.5	189	1321
1	1	1	71	2	0	0	1	0	1	0	0	1	29.23	8.2	2.31	69	156	9.05	42	30.39	420	477	49.23	4.13	6.29	2.97	0.83	3.27	690	4.45	145.38	90.48	0.59	2.48	1.21	160	46	2.7	40	1.14	40.28	7.44	6.09	21.92	1.16	88.21	2.9	397.18	270
1	1	2	82	1	1	0	0	0	1	0	0	1	22.17	4.2	2.3	65	149	23.08	26	14.3	390	356	15.43	5.08	4.8	4.27	2.02	1.91	522	4.75	146.83	103.63	0.25	0.98	1.96	169	405	3.35	90	0.64	36.29	3.52	2.82	12.39	2.01	397.83	5.4	399.32	105
1	1	2	26	2	1	0	0	0	0	0	0	0	21.91	7.7	2.3	72	148	4.8	43	38.98	922	367	11.31	4.47	4.27	1.19	0.47	2.43	535	4.63	137.4	99.4	0.98	2.18	1.61	746	36	7.97	73	0.56	49.71	6.53	4.5	7.24	9.15	782.54	16.5	564.79	446
1	1	1	71	2	1	0	1	1	1	0	0	0	22.29	4.6	2.28	65	159	21	33	9.03	570	453	34.4	7.32	4.27	5.22	1.3	2.42	678	5.99	129.4	92.9	1.45	2.61	0.72	150	56	1.82	101	0.84	23.8	2.59	2.33	7.04	10.26	202	6.39	1139	234
1	1	2	57	1	0	0	0	0	1	1	0	0	23.62	3.2	3.27	55	137	8.9	30	6.5	836	322	17.67	16.36	5.05	5.41	1.7	2.91	202	3.48	143.9	101.2	0.63	2.49	1.19	174	88	2.53	100	0.84	24.8	5.25	3.51	14.68	2.3	283.05	0.6	565.21	833
1	1	1	50	1	0	0	0	0	1	0	0	0	29.26	3.3	2.25	87	152	6.59	33	92.5	854	632	11.71	4.72	5.41	2.54	0.62	3.5	703	3.77	138.9	95.3	0.76	2.31	1.84	245	59	0.95	95	0.85	49.63	3.03	1.26	14.66	2.2	290.87	3.39	370.3	126
1	1	1	55	2	0	0	0	0	1	1	0	0	22.86	7.5	2.23	66	223	7.68	34	15.5	389	492	10.22	14.3	4.73	0.44	1.97	2.45	461	3.49	142.7	100.7	0.69	2.02	0.97	276	66	1.07	118	0.6	26	1.56	0.57	6.5	2.05	200.5	2.28	988	100
1	1	1	62	3	0	0	0	0	1	0	0	0	23.88	8.6	3.21	88	184	8.57	19	7.38	512	486	20.58	4.25	1.74	0.98	1.8	1.92	525	5.73	133.93	90.75	1.01	1.64	1.34	100	49	0.79	100	0.85	23.2	2.17	3.89	16.24	6.35	485.42	2.6	857	183
1	1	2	52	1	1	0	0	0	1	0	1	0	23.4	4.8	2.21	55	162	7.1	28	47.77	438	404	36.04	4.12	2.23	1	1.8	1.66	205	6.12	148.1	120.5	1.09	2.04	1.69	481	678	1.85	121	0.8	45.86	7.71	2.81	19.75	4.45	325.56	2.32	619.97	213
1	1	1	80	2	0	1	1	0	1	1	1	0	24.07	8.9	3.2	65	165	10.5	26	55.99	391	370	10.27	14.79	5.07	4.92	1.55	2.32	463	3.97	140.3	107.49	1.49	0.9	1.43	219	56	0.36	109	1.36	50.89	5.23	0.83	15.3	1.24	690.7	15	1091	199
1	1	1	78	3	2	0	0	1	1	0	0	0	29.96	5	3.19	70	154	2.2	19	67.61	729	321	21.27	4.21	3.01	1.51	0.64	5.26	567	3.06	138.5	107.13	1.61	1.34	1.72	321	1167	1.69	82	1.18	24.9	1.72	3.33	22.52	2.15	566.04	9.9	829	289
1	1	2	36	3	0	0	0	0	1	0	0	0	23.6	6.7	3.19	62	137	7.52	36	16.05	615	337	29.19	4.07	4.29	2.06	1.08	2.41	406	5.2	135.3	89.4	0.36	2.54	3.08	300	25	4.44	58	1.39	36.27	2.92	1.32	15.65	3.78	543.73	1.47	142.58	226
1	1	1	27	3	0	0	1	0	1	0	0	0	24.74	11.1	3.17	66	313	0.5	20	19.5	812	320	10.7	5.01	8.53	2.34	1.18	4.57	637	5.38	135.81	105.68	1.55	2.32	0.85	511	141	0.2	67	1.24	25	2.51	1.49	12.21	8.3	88.32	0.8	1174.98	324
1	1	1	47	1	2	0	1	0	0	0	0	0	24.7	4.3	3.14	73	177	4.4	27	15.81	373	449	19.95	4.8	8.41	1.48	0.79	1.03	258	4.56	140.99	104.24	0.85	2.37	1.36	779	111	5.64	103	1.33	27.7	4.59	5.05	13.85	8.4	345.4	2.28	345.32	205
1	1	1	72	1	1	0	0	1	1	0	1	0	30.25	5.3	3.12	65	172	9.9	30	48.13	401	417	37.04	5.84	6.77	4.73	1.17	3.1	623	4.02	145.38	91.31	0.72	2.31	1.14	627	125	1.53	87	1.13	21.72	7.35	0.5	10.86	0.45	170.89	1.5	497.37	217
1	1	1	70	2	1	1	0	0	1	1	1	0	29.85	5.3	3.12	65	273	4.4	29	38.89	895	521	18.86	11.46	9.22	1.04	0.98	3.69	282	6.35	136.65	99.7	1.46	2.53	1.27	115	28	7.15	69	0.9	33.73	2.52	3.91	14.59	2.41	289.48	0.6	583.8	1337
1	1	1	78	1	0	0	0	0	1	0	0	1	23.19	6.3	3.09	66	287	8.57	31	16.55	421	518	13.85	4.85	4	1.18	0.76	2.47	658	5.06	140.3	107.7	0.63	2.16	2.08	197	95	1.6	83	1.01	33.4	7.13	1.97	15.23	2.33	731.47	5.5	1237	146
1	1	1	73	2	0	0	0	0	0	0	0	0	23.16	5.8	3.03	60	148	10.2	30	12.56	699	476	14.69	6.36	6.8	1.5	0.89	5.15	759	4.75	138	100	0.74	2.24	1.74	231	128	9.44	108	0.82	34.41	5.58	5.69	19.43	10.03	490.54	4.59	678.17	597
1	1	2	59	1	0	0	1	0	1	1	0	0	21.2	5.5	3.03	62	254	11.11	36	18.38	672	451	31.16	16.96	6.04	0.92	1.05	4.36	678	4.2	143.2	102.16	1.19	0.89	1.44	101	649	1.85	107	0.59	47.3	3.9	3.07	7.18	3.1	401.96	2.64	254	550
1	1	1	44	1	0	0	1	1	1	0	0	1	22.63	3.8	2.98	60	235	12.18	33	20.08	915	481	28.27	4.88	3.32	4.03	0.57	2.38	454	5.18	143.1	105.29	1.55	2.81	2.02	379	63	7.56	122	0.86	33.12	2.79	4.04	9.34	2.78	1250	1.23	978	182
1	1	2	79	2	0	0	0	0	1	0	0	0	21.67	3.8	2.86	63	65	87.8	31	14.5	765	691	49.62	4.8	3.83	3.24	1.4	2.6	664	4.68	134.77	109.39	0.54	0.99	1.14	269	71	2.22	63	1.68	23.7	5.98	3.41	16.78	0.99	108.98	11.9	400.74	912
1	1	1	46	1	1	1	0	0	0	0	0	0	22.4	22.7	2.79	66	95	8.5	22	10.9	867	349	18.14	5.53	2.96	6.39	0.86	3.03	414	5.35	133.75	106.12	0.76	1.54	1.87	246	65	1.78	71	0.78	33.7	1.88	2.38	16.58	0.55	133.6	0.6	196.97	112
1	1	1	69	3	0	0	0	1	1	0	0	0	23.71	6	3.56	51	171	30.4	28	12.15	651	240	11.25	3.26	3.65	1.77	0.45	2.09	414	5.09	141.3	101.3	0.26	2.22	2.18	220	118	9.51	59	1.46	29.4	1.67	5.11	20.73	2.79	111.94	12.83	1353.44	736
0	1	2	41	2	2	0	0	0	1	0	0	0	25.21	11.3	7.01	49	248	17.8	29	20.54	739	371	45.33	6.11	3.81	5.61	0.87	2.16	628	4.24	137.6	100.6	1.11	2.66	2.13	360	73	6.47	72	0.93	28.93	3.32	0.34	13.02	5.44	209.1	1.39	948	120
0	1	1	65	2	0	0	1	1	1	0	0	0	26.9	10.3	6.23	75	207	8.1	51	69.13	498	741	18.47	4.61	7.35	0.9	0.71	1.5	562	4.76	144.01	104.19	1.35	2.14	2.01	124	180	0.8	114	1.06	40.34	2.14	4.81	16.47	3.11	458.84	6.5	855	201
0	1	1	53	3	1	1	0	0	1	1	0	0	24.72	4.6	5.74	188	149	6.3	27	15.08	343	385	36.79	15.58	4.03	3.04	1.04	2.43	263	3.29	140.5	97.5	0.74	0.92	0.84	176	34	8.26	114	1.74	37.18	3.27	3.32	16.29	1.56	681.94	2.23	1122	448
0	1	1	42	4	1	0	0	0	0	0	0	0	24.71	6.2	5.65	172	298	11.43	27	7.83	599	312	25.63	3.32	4.05	1.15	1.36	2.36	339	4.84	141.4	95.7	0.88	2.11	1.7	252	180	1.58	107	0.83	26.15	6.36	6.13	11.35	3.52	675.85	11.29	863	87
0	1	2	52	1	2	0	0	0	0	1	0	0	17.3	4.5	5.37	164	153	6.49	30	9.9	860	585	47.56	13.57	3.87	4.4	2.01	1.55	585	4.7	145.12	97.91	1.56	2.27	1.72	796	313	1.7	83	1.05	27.9	2.4	2.15	16.24	2.8	185.3	12.93	489	268
0	1	1	52	4	1	0	0	0	1	0	1	0	25.42	6.5	5.08	154	159	10.7	42	61.97	679	272	53	4.58	7.43	3.77	1.41	3.41	286	5.61	138.35	94.67	0.58	1.88	1.48	237	31	1.72	101	1.29	28.6	7.8	2.95	19.46	0.97	741.37	2.87	748	311
0	1	2	34	1	0	0	0	1	1	0	0	0	23.27	7.1	5.06	155	223	1.5	36	72.53	314	258	17.5	2.87	6.08	1.75	1.32	3.33	603	4.75	142.7	105.96	0.76	2.19	2.01	249	63	2.76	45	1.21	23.5	1.98	3.53	16.92	2.32	167.6	6.4	327.86	496
0	1	2	77	1	0	0	0	0	1	1	0	0	19.19	7.4	5.01	76	241	11.63	52	11.51	854	580	24.63	8.59	3.56	1.5	1.26	1.46	398	4.69	141.3	95.3	0.84	2.24	1.96	267	645	0.49	77	1.06	21.4	3.3	2.94	21.31	0.79	51.13	0.6	1291.77	180
0	1	1	42	3	1	0	0	0	1	0	0	0	25.1	5.5	5.01	147	211	3.3	37	7.13	626	431	13.56	6.1	3.72	5.68	0.68	4.56	260	4.49	142.4	98.1	0.96	2.03	0.86	582	126	1.82	76	0.81	44.09	1.82	2.44	18.24	5.66	872	14.52	461.44	294
0	1	1	51	3	0	0	0	0	1	0	0	0	24.13	8.6	4.98	82	251	5.11	45	71.01	839	619	31.18	3.12	4.63	6.92	0.95	2.23	549	4.06	138.1	100.5	1.1	2.81	1.78	350	439	9.31	85	1.11	38.01	7.79	0.69	14.67	2.6	389.94	8.14	888	96
0	1	2	69	4	0	0	1	0	0	0	0	0	24.67	7.8	4.97	97	152	4.41	21	22.03	327	695	17.91	4.57	6.17	2.71	0.71	1.15	302	5.55	135.05	90.91	1.07	1.05	0.89	105	258	2.86	98	1.01	31.5	2.07	3.79	18.55	4.41	296.74	3.6	103.45	144
0	1	1	70	1	0	0	0	0	1	0	1	0	24.73	8.6	4.97	84	239	6.38	32	22.71	356	432	13.16	5.6	3.81	6.01	1.79	3.46	201	5.69	143.63	99.62	1.09	3.15	1.48	130	109	7.25	94	0.56	29.09	1.73	2.48	8.77	9.68	749.18	10.34	199.57	253
0	1	2	43	2	0	0	0	0	1	0	0	0	19.24	6.6	4.96	92	252	5.29	55	57.91	530	384	22.58	3.49	3.82	1.7	1.54	3.6	204	2.89	139.2	92	1.4	2.53	0.91	318	53	0.24	73	0.94	18.5	1.15	1.99	5.91	6.1	393.08	9.71	993.23	597
0	1	1	56	3	2	0	0	0	1	0	0	0	26.68	5	4.96	97	155	4.82	49	27.73	539	586	44.48	3.13	4.76	3.02	1.92	2.92	504	3.68	144	104.5	1.44	2.23	1.76	157	113	6.3	52	0.74	26.9	5.72	4.47	18.5	1.11	720.24	2.3	565	1082
0	1	2	76	3	0	0	0	0	1	0	0	0	23.7	8.8	4.95	86	256	14.42	30	10.5	535	372	33.45	3	8.02	2.04	0.68	2.89	1143	3.99	139.37	106	0.61	1.85	0.92	283	151	1.65	80	0.64	23.6	1.67	1.03	6.12	3.09	119.89	16.5	1554	673
0	1	2	34	4	0	0	0	0	1	0	0	0	24.94	8.4	4.95	77	252	16.48	55	22	638	623	36.36	4.56	4.33	4.6	1.81	3.47	215	3.72	132.63	105.32	0.41	2.48	1.37	255	513	1.05	70	0.68	25.2	2.49	1.69	22.09	1.1	54.7	9.08	1260.86	72
0	1	1	22	4	1	0	0	1	1	0	0	0	19.95	6.3	4.93	92	246	14.04	23	15.03	534	255	50.45	5.85	3.72	0.9	1.39	1.67	237	3.51	136.7	108.3	0.66	2.06	0.41	255	123	0.9	67	1.35	24.52	7.93	1.99	11.78	11.07	95.19	15.57	1443	257
0	1	1	65	1	0	0	1	0	1	0	0	0	24.22	5.5	4.91	95	230	11.54	29	16.07	792	354	13.15	5.78	4.07	2.19	1.13	2.53	199	4.58	143.2	99.2	0.88	2.28	1.36	112	95	1.7	113	1.04	28.3	8.16	3.03	15.51	17.09	27.25	3.6	224	155
0	1	2	47	3	0	0	0	0	1	1	0	0	20.12	5.1	4.91	153	193	2.6	39	11.9	327	471	52.74	13.16	4.8	2.07	1.31	3.1	164	3.91	141.1	105.6	1.42	2.84	0.86	286	343	0.6	107	1.06	21.42	1.95	1.17	19.52	10.32	371.6	5.99	829	191
0	1	2	65	2	0	0	0	0	0	0	0	0	25.52	4.4	4.9	94	179	10.11	31	22.36	702	593	22.4	5.18	5.42	4.27	1.53	4.64	478	4.83	140.9	103.8	0.75	2.09	1.04	322	171	4.5	65	1.08	25	1.57	3.43	16.38	4.81	562.27	3.2	65	539
0	1	1	48	1	0	0	1	0	1	0	0	0	24.46	4.4	4.87	83	188	3.63	27	33.57	531	611	19.22	3.26	6.22	1.78	1.29	3.54	264	3.2	141.1	101.6	1.23	2.96	0.9	280	367	1.7	83	0.94	23.2	3.24	1.6	7.95	10.1	528.7	3.86	1403.98	95
0	1	1	61	2	0	0	0	0	1	1	0	0	26.66	7.7	4.82	85	257	15.83	22	46.8	751	276	17.81	11.59	5.11	2.85	1.96	2.57	542	4.3	142.3	107.81	1	0.99	1.73	226	174	4.5	100	1.11	17.78	7.59	2.2	19.15	4.72	502.03	14.62	632.93	586
0	1	1	55	1	0	0	0	0	0	1	0	0	20.59	4.5	4.8	86	188	3.43	52	8.6	872	388	21.26	19.08	3.39	2.05	1.89	1.74	1160	3.58	135.5	98.7	1.32	2.49	1.32	208	240	0.48	63	1.96	34.56	4.87	2.16	15.76	8.61	423.39	16.5	1470	457
0	1	2	40	1	0	0	0	1	1	0	0	0	25.6	6.5	4.8	84	228	6.42	23	39.97	834	687	12.98	4.42	3.27	0.71	1.13	3.62	617	6.24	137.34	97.95	1.5	2.24	1.88	288	121	1	79	1.16	31.01	6.29	1.87	8.25	10.23	163.14	16.5	213.69	87
0	1	2	60	4	0	0	0	0	1	0	0	0	19.86	8.2	4.8	98	230	6.71	24	17.83	638	210	18.67	4.21	4.64	1.63	1.38	2.58	389	5.77	140.88	95.35	0.33	1.3	1.23	106	84	1.72	118	1.27	35.63	4.72	4.26	8.62	7.62	106.3	2.37	208	330
0	1	2	65	1	0	0	1	0	1	0	0	0	21	6.1	4.8	98	184	3.93	27	66.61	355	756	45.64	3.77	6.31	1.27	1.26	1.96	692	5.46	145.98	95.13	1.3	0.93	1.83	219	62	0.5	94	0.74	24.6	7.93	3.69	6.7	4.76	387.65	4.28	107.26	543
0	1	1	68	2	0	0	0	1	1	1	0	0	27.7	7.8	4.77	154	265	3.5	31	9.14	852	672	17.89	15.23	5.84	5.9	1.84	2.02	374	3.51	143.3	91.6	0.73	1.78	1.99	723	135	3.34	107	1.2	40.6	5.27	2.11	21.04	1.18	198.17	4.53	935	1514
0	1	1	57	1	2	0	1	1	0	0	0	0	25.6	6.4	4.77	129	262	83.6	17	63.2	829	314	22.41	3.25	3.76	5.82	0.63	2.32	132	4.6	142.1	94.5	0.34	0.95	2.32	278	46	0.52	60	1.49	16.03	1.65	4.14	8.19	2.12	20.32	1.65	143	142
0	1	2	57	4	0	1	0	0	1	0	0	0	26.65	5.3	4.76	81	233	14.85	38	4.37	638	416	51.64	4.95	8.87	2.26	1.15	3.79	300	2.93	136.3	98.8	1.6	2.46	1.78	244	51	7.1	51	1.35	36.93	7.92	3.49	19.88	6.53	379.99	14.05	88	201
0	1	1	60	4	1	0	0	0	1	0	0	0	23.66	9	4.75	94	162	8.98	34	20.87	693	486	42.93	5.18	3.9	1.19	0.77	2.32	609	5.9	146.52	102.7	0.41	1.35	1.64	204	42	8.82	110	1.26	36.04	3.83	2.44	9.98	6.47	310.17	1.77	468	166
0	1	2	58	2	0	0	1	0	1	0	0	0	16.9	5.7	4.73	94	182	6.26	39	4.16	390	692	19.39	3.86	3.66	1.39	0.64	3.56	500	6.19	139.26	92.71	1.12	1.5	0.89	137	102	1.02	98	1.53	17.66	2.05	1.11	12.3	6.39	803.8	13.39	68.26	358
0	1	1	33	4	0	0	0	0	1	0	0	0	23.35	4.7	4.72	94	242	11.36	48	56.43	358	337	14.55	4.66	6.61	6.35	1.57	3.83	472	4.51	135.8	97.8	0.6	2.34	0.84	273	179	5.69	61	1.17	18.21	3.8	6.08	22.43	0.79	774.88	16.5	588.48	555
0	1	1	21	4	0	1	1	0	1	0	0	0	25.34	6	4.71	146	366	7.66	23	68.47	332	482	17.9	5.45	6.14	1.36	0.73	1.88	342	4.64	145.97	96.71	1.11	3.19	1.59	237	30	1.66	51	0.82	41.24	4.69	2.02	14.65	1.82	557.76	1.8	787.88	132
0	1	2	56	1	0	0	0	1	1	1	0	1	23.4	5.6	4.7	101	284	7.2	31	6.63	346	675	18.49	15.64	3.89	5.92	1.17	1.93	235	5.49	141	101.8	1.51	3.11	2.38	324	13	2.7	105	0.94	28.4	1.68	2.49	16.31	0.9	568.8	6.4	421.78	777
0	1	1	58	3	0	0	0	0	1	0	0	0	22.78	6.3	4.63	82	147	11.24	43	34.73	751	490	23.25	6.76	3.31	1.81	0.9	1.64	396	4.35	128	109.5	0.88	1.99	2.25	268	653	1.63	126	1.57	26.2	7.08	3.78	18.67	1.98	265.5	10.72	1473	413
0	1	2	74	3	0	0	0	0	0	0	0	0	25.48	5.8	4.6	85	262	10.4	42	42.71	349	556	46.41	3.06	3.95	0.87	1.61	2.02	324	5.95	138.1	101.6	0.98	2.03	1.49	195	99	6.34	56	0.81	27.2	2.45	2.58	21.9	2.47	104.22	3.26	172.71	102
0	1	1	71	3	1	0	0	0	1	0	0	0	21.7	9.9	4.59	137	150	8.8	39	57.27	643	499	13.3	4.69	8.44	3.94	1.05	2.38	334	4.23	132.02	108.23	1.5	3.06	1.32	492	134	8.99	110	1.14	26.9	2.19	2.66	10.84	2.28	521.78	8.5	203	246
0	1	1	35	2	1	0	0	1	1	1	0	0	21.53	14	4.59	144	156	14.18	36	11.13	508	372	47.27	13.89	2.24	4.58	2.03	3.73	325	3.25	137.77	103	1.05	2.11	1.99	115	346	7.78	50	0.79	26.9	2.68	4.05	12.4	2.17	751.67	1.97	909	446
0	1	1	42	2	0	0	0	0	1	0	0	0	25.77	8.1	4.58	89	283	26.6	34	12.27	695	517	46.37	3.37	6.36	3.35	2	1.42	625	6.3	133.98	93.47	0.43	2.45	1.23	336	320	1.48	105	0.88	32.14	6.89	4.61	14.95	7.66	110	3.85	539.78	122
0	1	1	60	1	0	0	0	0	1	0	0	0	24.99	5.6	4.55	96	197	5.2	48	19.1	688	269	21.07	4	4.45	6.97	0.7	3.64	336	5.08	145.13	91.52	0.49	2.16	1.33	227	432	1.61	93	1.49	49.22	2.94	2.91	20.21	10.26	876.5	6.87	599.5	300
0	1	2	57	4	0	0	1	0	1	0	0	0	26.58	7.9	4.53	100	265	14.86	44	34.7	842	653	22.89	3.93	7.11	6.75	1.8	4.83	197	3.1	132.63	100.63	0.82	2.64	1.84	767	19	0.58	82	1.01	89.2	7.08	3.62	19.39	0.9	121.6	4.3	631.8	139
0	1	1	34	2	0	0	0	0	0	0	0	0	22.58	7.6	4.52	84	204	6.6	25	6.36	895	371	36.11	3.01	4.15	0.54	0.94	2	426	3.66	139.7	99.99	1.43	2.09	0.94	342	112	4.78	105	0.95	24.3	1.97	1.51	19.74	2.84	120.6	1.4	514.76	77
0	1	1	52	1	0	0	0	1	1	0	0	0	26.3	8	4.51	95	295	11.99	38	44.44	616	388	22.1	4.81	7.38	0.81	1.81	2.01	419	3.03	135.88	101.4	1.56	2.57	1.27	308	74	1.14	42	1	25.2	2.94	5.99	5.98	9.44	328.31	2.02	487	643
0	1	1	55	2	0	0	0	0	1	0	0	0	24.32	8.2	4.5	85	221	17.51	48	18.55	866	546	21.23	3.11	7.02	5.71	0.81	1.95	668	3.5	138.19	100.83	0.78	3.05	1.61	243	131	1.43	75	1.08	29	3.95	4.9	18.53	0.45	861.71	12.25	130	142
0	1	1	48	1	0	0	0	0	0	0	0	0	23.42	6.9	4.48	98	287	2.29	41	8	333	295	16.69	6.55	2.04	6.5	1.42	3.32	406	3.22	143.4	107.9	0.53	2.2	1.37	310	20	5.42	104	1.01	35.07	2.05	6.02	10.87	0.77	616.45	8.72	286.11	248
0	1	1	47	3	0	1	0	0	1	0	0	0	23.05	9	4.48	96	249	8.7	42	16.4	365	389	37.34	2.81	6.32	1.76	1.03	4.2	151	3.8	138.3	101.7	1.28	2.15	0.75	203	52	3.75	122	0.88	24.3	1.59	1.33	15.8	9.32	263.55	5.18	1610	154
0	1	1	79	4	0	0	1	0	1	0	0	0	20.25	5.2	4.45	80	236	5.1	55	19.99	380	417	26.76	3.36	5.35	2.73	1.16	2.85	803	5.09	144.3	101.8	1.23	2.3	2.37	200	21	5.84	53	0.65	23.33	6.25	6.12	16.97	7.83	156.65	3.8	1407.29	193
0	1	1	29	1	1	0	0	0	1	0	0	0	19.7	5.3	4.45	142	231	7.3	35	63.59	820	471	19.18	3.41	7.15	3.1	1.9	1.43	254	4.33	138.2	91.1	0.73	3.01	1.48	310	17	7.94	88	1.47	25.52	5.51	5.64	12.39	10.44	86.74	16.5	741.08	146
0	1	2	72	1	0	0	0	0	0	0	0	0	24.22	4.7	4.43	79	160	13.79	25	5.69	383	382	16.37	4.82	2.61	0.6	1.6	1.11	144	5.34	133.5	101.9	0.68	2.46	1.32	338	27	1.27	78	0.92	23.1	1.4	3.67	9.8	3.89	323.11	5.47	438.64	182
0	1	1	67	2	0	0	0	1	1	0	0	0	23.3	6.6	4.43	83	181	14.01	35	8.18	706	449	37.41	3.38	3.44	1.15	1.24	1.83	339	4.65	140	103.4	1.18	1.43	0.99	103	358	7.28	115	1.44	29.2	1.75	1.22	9.96	8.6	47.59	11.31	1193	150
0	1	2	77	2	0	0	0	0	1	0	0	0	25.31	4.4	4.42	100	263	6.05	36	50.25	622	859	15.4	3.96	2.91	3.39	1.8	3.65	396	5.48	139.08	105.54	1.32	2.2	1.11	350	54	5.29	62	0.89	23.8	7.13	2.9	14.19	1.89	336.25	1.2	879.92	171
0	1	1	61	3	0	0	0	0	1	0	0	0	22.6	6.8	4.4	135	242	4.2	32	20.6	379	224	49.95	3.34	3.14	4.52	1.12	1.73	147	4.95	140.4	104.3	0.22	2.54	1.53	273	523	1.71	81	0.69	24.8	1.49	3.19	15.22	0.96	888	16.5	1076.8	238
0	1	1	30	2	1	1	1	1	1	0	0	0	24.44	8.9	4.39	88	245	5.65	31	48.41	628	536	19.8	4.75	4.3	2.48	1.42	1.8	218	4.73	137.6	98.9	0.55	1.53	1.19	243	16	3.08	70	0.73	28	1.27	0.41	9.24	0.9	867.79	13.84	789	581
0	1	1	43	4	2	0	1	0	0	1	0	0	22.5	4.4	4.38	131	211	19.7	36	35.64	747	374	50.7	12.77	3.08	4.55	1	1.58	379	4.26	142.8	106.1	0.49	2.63	1.16	270	125	3.96	80	1.13	23.6	4.54	3.12	14.71	2.05	146.3	0.61	193.12	428
0	1	2	53	4	1	0	0	0	1	1	0	0	25.44	6.2	4.37	123	222	11.5	41	14.25	857	559	21.68	17.48	4.33	1.49	0.9	2.4	787	5.39	137.6	94.1	0.56	2.04	1.25	221	41	1.14	121	0.95	18.26	1.63	3.95	10.39	9.26	98.6	4.15	1484	284
0	1	2	57	4	1	0	1	0	1	0	0	0	21.4	3.8	4.36	127	145	15.7	56	14.48	345	230	34.06	6.07	2.07	3.31	1.66	0.96	544	4.4	138.2	99.1	0.56	0.86	1.42	352	221	1.3	102	1.05	43.45	4.38	6.21	20.54	7.04	873.14	11.4	193	154
0	1	2	43	1	0	0	0	0	1	0	0	0	25.4	7.3	4.36	92	324	12.64	49	8.15	340	441	32.39	6.02	2.63	2.75	2.06	5.13	721	5.11	142.8	105.4	1.56	1.39	1.51	349	66	1.71	110	0.61	29.31	3.43	5.21	13.09	3.31	281.39	2.99	1303	95
0	1	1	70	1	0	0	0	0	1	0	0	0	24.39	7	4.32	95	143	8.99	38	11.76	621	526	15.45	7.98	4.87	2.26	1.79	2	731	5.07	142	100.9	1.42	2.8	1.39	118	149	0.9	76	0.94	26.1	11.18	5.25	14.27	2.68	773.66	1.3	84.36	154
0	1	2	72	4	0	0	0	0	1	1	0	0	21.2	8.4	4.32	83	244	12.63	49	71.42	827	590	21.89	16.22	4.46	1.27	1.84	2.6	484	3.71	129.8	105.05	0.93	0.81	1.17	232	45	5.6	109	1.14	30.4	2.13	0.54	6.16	7.51	260.8	5.46	60.98	241
0	1	1	71	1	0	0	1	1	1	1	0	0	23.45	7.2	4.31	128	171	15.43	34	33.44	831	556	43.82	13.29	2.35	1.33	1.03	0.93	193	3.67	142.1	108.1	1.51	1.82	1.1	255	28	8.5	95	1	20.2	1.74	5.13	19.66	0.79	348.25	2.15	89.22	186
0	1	2	74	2	0	1	0	0	1	0	0	0	18.6	8.2	4.3	131	395	4.1	28	6.53	546	306	45.13	4.49	8.9	4.77	0.83	3.62	674	5.26	132.83	104.72	1.38	1.48	0.95	112	49	9.44	89	1.46	41.12	2.82	1.7	19.83	7.61	647.89	5.43	82.71	80
0	1	1	41	1	1	0	0	0	1	1	0	0	25.88	9.2	3.3	133	274	9.89	19	64.22	856	740	25.59	11.43	3.59	2.57	0.68	0.92	651	3.91	134.9	98	0.83	2.23	1.25	253	139	1.62	57	0.88	30.3	1.47	3.01	12.92	0.76	858.44	1.36	401.14	153
0	1	2	55	4	0	0	0	0	1	0	0	0	23.65	5.2	3.3	76	253	4.62	19	11.7	602	520	27.17	3.19	5.79	0.42	1.19	1.47	466	5.25	146.03	107.44	1.32	3.02	1.09	160	1093	0.47	75	0.75	33.7	7.34	0.52	5.76	4.86	137.61	7.76	1421	94
0	1	2	53	1	1	0	1	1	1	0	0	0	26.83	7.1	4.3	88	166	11.36	24	44.76	395	670	20.94	3.94	2.77	0.92	0.63	1.18	264	5.94	135.7	96.5	0.4	1.17	2.85	138	102	0.21	52	1.29	30.9	2.22	2.49	10.49	0.88	33.5	3.4	223	310
0	1	1	50	1	0	0	0	0	1	0	0	0	25	8.6	4.29	92	215	8.15	46	20.39	776	547	36.45	6.45	3.48	1.86	1	1.48	320	2.87	141.5	105.05	0.8	2.27	0.66	166	256	5.26	71	0.92	25.9	1.46	5.67	9.27	9.08	121.3	2.88	1011	140
0	1	2	66	1	0	0	0	0	1	0	0	1	22.9	6.3	4.29	90	272	13.08	52	43.63	619	766	30.01	3.38	4.29	4.02	1	2.89	767	4.54	143.9	108.5	0.87	1	1.39	283	398	6.31	117	1.39	26	5.1	5.26	10.16	10.06	852.83	2.45	815	303
0	1	1	52	4	0	0	0	0	1	0	1	0	48.9	7.8	4.28	134	201	0.6	41	6.86	371	443	34.5	6.72	2.75	1.49	1.02	1.13	626	4.21	146.3	102.12	0.84	2.19	1.55	244	209	1.67	87	1.33	26.6	4.42	3.11	15.57	2.73	790.81	3.01	396	150
0	1	1	74	3	0	0	0	1	1	0	0	0	22.54	8	4.27	90	262	13.62	52	23.5	861	459	27.99	4.32	4.39	5.13	1.7	3.16	693	4.09	146.05	98.02	1.01	1.23	0.8	202	90	7.85	93	0.8	23.1	1.73	4.15	14.84	4.81	269.42	2.8	773	273
0	1	1	49	2	0	1	0	0	0	0	0	0	25.01	4.9	4.27	87	217	17.65	37	40.09	777	310	23.57	3.4	5.21	5.08	1.35	3.45	362	3.37	138.2	100.2	0.93	2.73	1.73	282	16	3.96	93	1.1	20.1	1.53	4.56	22.71	1.23	183.79	12.3	1099	401
0	1	1	78	3	0	0	1	0	1	1	0	0	25.04	6.6	4.27	76	240	3.93	37	15.69	361	272	33.81	16.74	8.93	3.86	1.57	2.95	637	3.88	133.29	95.62	1.44	2.74	1.96	148	407	1.79	125	0.71	28.5	4.72	1	10.47	5.71	1880	4.97	1176	78
0	1	1	44	4	0	0	0	0	1	0	0	1	26.06	8.7	4.26	125	240	1.88	27	15.3	835	225	43.1	6.74	7.21	2.32	1.25	0.77	98	5.39	139.5	91.2	1.26	2.86	2.24	153	24	5.61	117	1.47	37.81	3.69	2.01	12.14	0.46	356.49	10.01	140.1	179
0	1	1	62	3	0	0	0	0	1	1	0	0	19.27	4.1	3.25	93	141	9.4	39	32.69	366	602	53.94	15.84	3.1	0.91	1.02	1.39	678	4.5	144.3	95.6	0.36	1.31	1.15	297	56	0.89	41	1.28	24.5	1.2	1.61	15.95	4.12	115.91	4.1	123	129
0	1	1	75	2	0	0	0	1	1	1	0	0	20.05	6.5	4.25	135	259	1.7	29	5.05	833	632	17.79	21.94	4.18	1.52	0.9	2.3	403	3.4	141.3	100.7	0.86	1.76	0.9	183	86	1.49	58	0.81	30.57	6.81	5.25	14.49	1.44	204.12	9.05	1154.56	342
0	1	1	23	4	1	1	1	0	1	0	0	0	25.81	6.3	3.25	137	237	6.42	20	5.88	355	496	37.23	5.08	5.92	0.64	1.17	3.62	694	4.96	142.15	104.42	0.43	2.79	0.93	335	174	1.74	102	1.31	39.07	3.2	0.7	12.3	7.54	51.2	16.5	1170	112
0	1	2	58	3	2	0	0	0	1	0	0	0	24.43	5.1	4.24	148	161	9.9	53	37.38	362	623	22.75	6.35	3.71	3.38	1.69	1.82	380	3.82	139.5	105.23	1.28	2.71	1.21	344	627	1.82	61	0.96	44.87	5.9	1.1	14.3	2.15	417.4	15.64	249	1076
0	1	1	49	3	0	0	0	0	1	0	0	0	25.48	6.8	4.24	95	211	8.48	26	65.45	357	387	40.88	3.31	4.2	1.12	1.24	2.47	742	3.9	141.3	98.2	0.79	1.72	2.07	344	65	1.8	88	1.4	32.82	3.64	2.2	12.99	6.85	827.14	8.5	437	243
0	1	1	27	2	0	1	0	0	0	0	0	0	20.3	4.8	4.24	83	221	4.31	33	64.19	907	496	19.94	5.04	6.97	2.33	1.65	1.19	266	3.52	138.8	103.1	0.52	1.53	0.86	179	174	1.99	73	1.28	44.83	3.4	4.06	16.3	3.23	36.56	11.8	228.87	237
0	1	1	19	3	0	0	0	0	1	0	0	0	25.41	6.9	4.24	93	247	16.41	52	21.69	350	679	34.18	3.62	6.28	2.43	1.03	3.07	556	3.06	145.28	102.81	0.21	2.1	1.95	214	70	1.51	118	0.86	29.3	3.46	5.13	13.21	2.95	780.23	9.84	441.58	77
0	1	1	31	1	0	0	1	1	1	0	0	0	25.67	5.6	4.23	81	223	15.07	35	21.04	706	347	19.82	5.22	3.67	4.86	1.72	2.02	596	3.24	145.95	110.1	0.88	2.97	1.58	545	136	2.63	41	0.95	32.94	4.86	3.11	13	0.87	59.9	4.4	458	87
0	1	2	38	2	0	0	0	0	1	0	0	0	24.97	7.1	4.23	129	383	5.35	31	29.16	826	206	38.82	3.31	5.95	0.7	1.17	2.43	254	4.35	145.4	113.3	0.54	2.5	2.29	259	426	9.2	95	1.24	27.2	4.68	2.04	14.01	2.55	592.17	2.61	509.28	357
0	1	1	59	3	1	0	0	0	1	0	0	0	25.05	6.6	4.22	132	164	20.3	35	23.14	826	472	14.87	3.23	3.85	4.08	1.04	2.17	180	4.7	144.6	105.6	0.86	2.63	1.2	121	172	6.18	80	0.6	36.8	6.31	4.73	16.35	5.91	565.75	2.1	483	150
0	1	1	49	1	0	0	0	0	1	0	0	0	19.31	5.3	4.22	89	280	11.81	22	69.66	896	254	24	5.56	6.01	3.18	1.98	3.66	587	4.42	146.62	89.79	0.38	1.66	1.13	239	437	1.7	85	0.85	39.09	2.41	2.81	19.26	2.12	171.81	2.68	872.99	106
0	1	1	26	4	0	0	0	0	1	0	0	0	23.43	5	4.21	92	268	5.15	49	69.7	885	386	53.5	4.19	3.59	0.68	1.71	3.71	581	3.21	144.59	92.79	0.98	2.16	1.22	323	130	1.79	95	1.21	27.05	1.66	5.64	14.49	6.59	459.42	5.56	1368	152
0	1	1	79	4	0	0	1	0	0	0	1	1	22.5	4.4	4.2	141	189	6.4	35	10.46	373	441	20.93	4.74	2.98	0.6	0.94	1.66	507	3.63	134.3	106.4	1.31	1.58	1	304	131	1.34	91	1.46	32.02	7.38	8.69	19.69	0.6	702.36	15.06	1017.02	157
0	1	1	65	3	1	1	0	0	1	0	0	0	25.88	7.7	4.2	82	165	6.48	20	6.1	853	327	33.18	4.14	3.84	4.22	0.71	1.18	523	4.44	142.53	104.65	0.73	1.71	1.26	257	75	2.77	83	0.88	41.83	1.85	3.48	9.6	8.47	69.37	2.4	761.39	248
0	1	1	33	1	0	0	0	1	1	0	0	0	25.7	8.1	4.18	88	296	17.81	28	44.45	527	393	48.53	6.4	3.88	4.41	1.11	2.22	502	4.79	137.2	99.9	1.61	2.56	2.06	161	34	1.39	34	0.75	18.74	4.52	5.37	13.93	1.59	876.14	16.3	204	569
0	1	2	57	3	0	0	0	0	1	0	0	0	22.25	5.5	4.17	85	275	9.57	44	57.57	920	505	16.04	4.05	5.05	5.2	1.72	3.35	221	2.88	138.92	92.89	0.8	2.08	1.67	136	116	0.5	77	1.15	32	2.04	5.3	5.59	4.55	752.48	10.15	962	324
0	1	1	67	2	0	0	1	1	1	0	0	1	24.2	8.2	4.17	136	366	3.38	31	35.93	827	290	13.34	6.27	3.33	3.62	1.86	4.01	154	4.48	138.5	109.2	1.23	1.38	1.05	154	54	2.2	101	0.75	27.72	3.74	1.4	17.35	3.31	571.08	9.19	183	127
0	1	2	55	1	0	0	0	0	0	0	0	0	23.8	5.5	4.16	121	205	1.5	20	12.9	334	302	15.46	2.99	3.6	3.42	0.78	2.13	194	4.37	143	103.2	1.08	3.09	0.97	156	469	1.82	59	0.61	24.98	6.47	1.74	14.45	1.06	97.43	2.67	399	138
0	1	1	68	2	0	1	0	0	1	0	0	0	22.98	11.3	4.16	128	267	8.71	38	24.7	535	355	53.84	4.68	3.91	1.71	1.46	3.63	606	4.16	139.69	94.83	1.01	2.09	0.98	178	238	0.79	94	1.48	29.7	1.95	3.73	19.98	0.75	86.2	3.33	1820	494
0	1	1	43	1	0	1	1	0	1	1	0	0	20.77	7.2	4.14	90	299	11.64	34	46.04	842	460	43.14	11.71	4.59	0.94	1.98	1.86	424	5.07	142.8	100.9	0.88	2.17	1.78	214	113	8.28	82	1.46	39.91	3.64	3.74	13.26	9.32	502.09	6.49	465.52	119
0	1	1	55	3	1	0	0	0	1	0	0	0	18.3	8.6	4.14	140	218	8.2	38	18.65	826	312	19.71	4.77	1.57	1.05	1.87	1.45	429	6.21	134	95.1	1.12	1.67	1.78	94	87	1.2	113	0.68	17.26	5.25	4.49	18.53	1.27	251.02	10.06	535	133
0	1	1	20	4	2	0	0	0	1	0	0	0	22.48	8.2	4.14	128	255	13.68	36	69.16	831	698	28.78	5.11	7.62	5.13	1.67	4.48	465	6.33	142.16	91.23	1.31	2.27	1.08	734	173	8.46	99	1.34	44.02	2.76	4.54	13.5	7.46	44.94	0.6	869.16	79
0	1	2	44	1	0	0	0	0	1	0	0	0	32	6.5	4.13	121	170	15.03	30	60.57	393	301	47.56	6.63	3.64	1.34	1.18	2.11	231	4.2	139.5	108.3	0.51	1.61	1.5	149	27	5.4	64	0.84	38.19	6.09	2.37	14.53	0.93	290.6	10.44	796	265
0	1	1	34	4	0	0	1	1	1	0	0	0	19.7	8.3	4.13	83	271	5.86	25	19.08	601	603	52.91	3.34	3.89	1.27	1.04	2.21	406	4.1	146.6	107.6	0.63	2.32	0.97	205	57	4.92	22	1.09	26.1	1.4	6.27	18.69	1.06	200.64	4.59	324	827
0	1	1	53	3	1	0	0	0	1	0	0	0	24.4	6.4	4.13	130	262	4	49	6.72	603	500	31.02	4.03	3.69	5.24	1.81	3.69	215	5.17	138.36	106.99	0.53	2.41	1.99	351	106	2.48	122	1.39	36.98	3.43	2.67	12.06	11.26	685.56	3.34	1024.49	71
0	1	1	29	1	0	0	0	0	1	0	0	0	25.68	4.1	4.12	96	290	3.38	38	7.85	348	676	39.72	6.22	3.76	3.04	1.12	1.99	393	5.56	138.9	90.91	1.5	1.97	2.58	237	145	5.44	99	1.59	31.8	1.98	3.19	15.83	27.67	1625	10.05	696	464
0	1	1	35	2	0	0	1	0	1	0	0	0	19.95	6.9	4.12	82	144	14.11	51	8.78	768	203	27.44	4.18	3.58	4.91	1.83	3.53	495	6.32	139.15	91.65	1.6	1.97	0.96	347	65	8.76	76	1.18	28.76	2.08	4.9	6.43	2.92	265.87	3.52	588	154
0	1	1	65	1	2	0	0	1	1	0	0	1	28.7	5	4.09	105	213	8.9	56	13.6	853	389	24.01	3.29	3.7	1.86	1.31	3.29	592	4.79	138.6	99.1	1.09	1.26	1.32	338	45	1.41	92	1.5	27.2	2.28	3.7	18.15	1.95	66.6	4.14	718.23	533
0	1	2	46	2	1	0	0	0	1	0	0	0	24.29	4.9	4.08	144	135	2.76	52	8.9	630	611	14.35	4.59	3.92	4.61	0.71	3.38	292	3.16	142.28	92.87	1.37	1.53	1.67	345	11	7.27	99	1	33.83	4.2	4.98	9.8	0.9	55.8	1.87	200	71
0	1	1	45	2	0	1	0	1	1	0	1	0	22.36	4.8	4.07	125	95	11.68	19	8.9	688	378	33.32	3.25	5.2	1.83	1	3.31	492	3.73	131.98	97.56	1.5	2.41	1.14	906	48	3.54	124	1.06	26.3	3.61	5.29	19.54	2.18	871.77	15.8	920	722
0	1	1	50	1	0	0	0	0	1	0	0	0	22.9	7.9	4.07	124	242	2.8	37	34.1	544	214	39.33	4.35	1.43	0.89	1.16	3.16	275	5.72	140.73	98.34	1.33	1.48	1.45	191	136	0.73	24	1.73	25.5	1.86	4	11.82	9	497.63	4.21	978	74
0	1	1	63	2	0	0	1	0	1	0	0	0	23.44	6.1	4.06	86	200	14.84	48	22.34	822	523	22.25	4.51	3.58	3.12	2.02	3.72	627	5.09	134.47	100.6	0.33	1.18	1.64	213	92	13.86	38	0.94	34.82	7.68	3.34	13.21	3.67	1328	11.27	334	886
0	1	1	53	1	0	0	0	0	1	0	0	0	25.3	5.7	4.06	131	260	7.09	22	12.67	667	426	14.67	3.39	3.73	5.14	1.87	1.76	113	4.97	133.3	91.2	0.41	1	1.74	272	50	1.3	89	0.82	27.6	2.58	2.79	12.52	3.71	71.33	9.54	88	466
0	1	1	63	1	0	0	0	0	1	0	0	0	19.32	7.9	4.05	82	222	7.53	18	26.13	664	776	22.11	4.31	3.84	3.37	0.62	1.81	201	4.83	142.1	97.7	0.79	2.26	1.28	187	549	4.57	67	1.31	27.39	1.99	2.54	12.97	4.44	23.5	8.08	849.83	76
0	1	1	69	2	0	0	0	0	1	0	0	0	22.33	9	4.05	124	81	73.2	47	19	518	771	15.73	6.21	4.37	0.83	1.31	2.72	403	5.67	145.1	106.7	0.68	2.4	1.84	331	50	4.73	92	1.23	22.4	1.23	5.41	9.14	4.25	318.5	14.4	531.84	179
0	1	1	63	2	2	1	1	1	1	0	1	1	25.3	5.4	4.05	127	215	1.28	49	9.6	516	565	14.39	3.58	5.77	1.65	1.09	3.56	478	2.95	134.27	109.57	0.79	2.34	1.78	191	160	1.87	67	1.32	28	1.52	0.82	13.65	6.27	177.8	13.62	1545	536
0	1	2	54	2	0	0	0	0	1	0	0	0	22.27	8.1	4.03	90	271	13.43	56	11.84	364	534	31.25	3.13	2.83	0.8	1.05	2.74	583	4.63	141.68	98.01	1.16	2.37	1.55	207	101	0.68	84	1.49	38.67	1.92	3.22	18.08	8.7	533.71	2.6	110	237
0	1	1	19	1	0	0	0	0	0	0	0	0	22.7	5.6	4.01	134	200	12.63	56	15.33	351	466	29.29	3.26	5.83	5.83	0.89	2.59	456	4.55	141.7	101.7	1.62	2.23	1.04	169	366	5.11	70	0.82	26.4	1.68	0.75	18.75	4.18	861.61	5.59	707	392
0	1	2	60	2	0	0	0	0	1	0	0	0	25.36	5	4	86	207	11.3	24	14.82	863	387	43.21	3.68	5.96	5.95	0.95	2.78	697	3.59	141.8	90.1	0.2	1.98	1.44	313	622	5.95	61	1.07	25.4	5.74	5.56	21.8	0.88	88.8	5.68	1820	159
0	1	2	42	4	0	0	0	0	1	0	0	0	23.9	6.9	4	84	205	10.35	36	35.01	352	299	42.13	6.33	3.22	6.03	1.99	0.92	374	5.27	142.6	105.26	0.26	0.84	2.19	232	466	5.84	63	1.5	24.96	6.86	3	13.92	2.3	894.04	6.39	578.42	87
0	1	2	73	2	0	0	1	0	1	0	1	1	26.39	7.7	3.98	125	250	8.91	46	8.9	360	284	52.64	4.94	6.36	1.69	1.18	5.05	763	5.38	135.5	110.1	0.93	2	1.02	664	53	1.06	82	1.23	34.16	6.14	3.39	12.67	2.98	780.07	4.06	614.57	158
0	1	1	38	2	0	1	0	0	1	0	0	0	25.56	4.8	3.96	116	277	3.14	26	17.42	706	378	18.27	4.63	4.11	4.06	1.05	1.57	591	5.47	140.34	97.47	0.33	2.25	1.72	195	154	7.49	60	0.76	47.28	7.36	4.03	8.53	9.18	125.72	16.5	1391.81	130
0	1	1	62	1	0	0	1	0	1	0	0	1	24.79	4.7	3.95	111	148	12.57	40	23.1	354	382	28.85	5.77	7.53	5.67	1.64	0.62	316	4.61	145.78	91.09	1.53	2.88	1.55	432	508	0.18	56	0.77	44.72	3.74	5.29	13.95	8.82	501.05	1.64	1556	265
0	1	1	73	1	0	0	0	0	0	0	0	0	25.8	7.7	3.94	82	277	10.42	51	41.16	341	629	53.09	3.51	2.44	2.24	1.1	0.83	67	3.6	141	101.7	0.35	0.84	1.28	273	33	0.59	94	1.04	25.5	1.1	1.19	14.31	75.86	335.3	14.65	142	172
0	1	1	79	4	0	0	0	0	1	0	0	0	25.45	4.4	3.94	123	132	9.62	18	38.9	389	714	45.38	4.24	6.26	4.61	0.74	1	642	4.17	138.36	92.75	0.86	2.43	1.23	220	26	4.52	88	0.91	45.43	1.86	3.69	14.06	9.5	20.49	10.44	189	134
0	1	2	74	2	0	1	0	0	1	0	1	0	26.1	8	3.93	109	312	6.9	48	17.1	384	591	45.02	6.56	3.03	1.28	0.55	2.05	529	3.53	139.7	95	1.29	2.56	1.08	308	139	1.9	68	1.51	33	2.85	4.92	18.46	5.37	561.63	0.7	1280	191
0	1	2	70	1	0	0	0	1	1	0	0	0	23.6	4.9	3.92	90	192	9.83	52	57.33	341	580	17.97	6.56	3.54	0.94	1.17	1.93	170	3.98	144.4	106.1	1.27	2.24	1	237	51	1.24	122	0.74	25.58	3.01	3.11	13.14	7.32	302.92	2.5	755.39	154
0	1	2	34	1	1	1	1	0	1	0	0	0	16	3.1	3.92	106	318	28.6	16	62.08	569	658	28.38	6.05	3.45	1.04	1.48	1.75	231	4.79	141.7	103	0.29	2.4	2.71	271	180	2.7	126	1.01	24.1	7.13	2.64	5.87	4.29	35.58	3.5	214	116
0	1	1	28	2	1	0	0	0	0	0	0	0	21.5	3.8	3.92	124	236	2.2	28	31.22	348	607	24.55	3.34	4.61	2.21	0.92	3.05	268	4.03	134.4	93.4	1.57	1.14	1.5	125	14	6.29	103	0.92	31.9	2.64	2.36	13.86	7.63	27.23	16.5	116.8	69
0	1	1	57	1	2	0	0	0	1	0	0	0	19	3.7	3.91	132	126	26.3	31	63.06	333	595	11.73	3.37	2.39	2.69	0.66	2.93	448	3.82	141.09	100.48	1.58	1.98	1.16	134	252	8.69	75	0.98	35.7	4.82	1.86	19.36	7.32	27.72	7.99	480.78	144
0	1	2	57	2	0	0	1	0	1	0	0	0	23.56	5.1	3.9	87	279	9.1	34	35.12	679	621	21.57	4.58	4.5	4.24	1.62	1.99	309	5.41	145.95	90.21	0.46	2.25	1.37	378	25	9.3	96	0.88	45.04	3.9	3.27	17.62	2.75	1673	8.58	380	142
0	1	1	63	3	0	0	0	0	1	1	0	1	24.37	5.5	3.9	129	261	4.91	28	6.34	354	393	20.58	15.45	4.74	1.15	1.43	2.87	653	4.84	135.7	100.2	1.43	2	1.32	234	150	8.49	67	1.33	23.2	2.54	5.66	10.38	0.96	149.46	1.97	719	87
0	1	2	47	1	1	1	0	1	1	0	0	0	29.3	8.3	3.9	115	249	12.02	44	8.95	337	573	14.34	3.2	2.57	3.43	0.75	0.63	229	2.98	142.7	104.41	1.52	3.08	1.63	284	175	5.6	79	0.88	27.2	1.67	6.94	16.34	1.8	527.26	9.38	203.97	166
0	1	1	28	4	2	0	1	0	1	0	0	0	21.96	5.1	2.89	123	203	2.3	37	57.55	542	348	16.31	3.69	2.48	5.85	1.62	1.77	452	5.51	134.11	105.15	0.58	3.1	1.23	131	103	0.22	63	1.39	27.2	1.68	2.05	9.27	5.23	323.09	12.95	1175	112
0	1	2	49	2	1	0	0	0	1	0	0	0	19.81	6.7	3.88	123	190	15.9	45	58.77	668	354	12.44	3.56	3.04	4.58	0.75	1.7	249	2.88	136.2	93.9	0.96	2.63	0.9	330	99	2.58	101	1.55	28.3	1.81	2.77	12.64	0.94	102.34	1.2	1475	161
0	1	1	70	1	0	0	0	0	1	0	0	0	24.66	6.6	3.86	89	219	5.34	54	60.89	916	575	19.23	4.66	4.49	5.4	1.7	3.43	603	4.51	132.77	97.45	0.21	2.03	0.89	299	93	4.67	97	1.94	35.03	2.74	2.44	15.69	3.37	97.35	6.59	225	145
0	1	1	53	3	0	0	0	0	1	0	0	0	22.85	4.8	3.85	87	180	15.5	18	51.8	881	224	25.68	4.76	4.74	1.19	0.7	3.65	467	4.24	140.4	103.96	0.83	2.04	1.81	301	77	0.66	102	0.92	27.5	2.96	5.28	20.27	1.75	683.62	2.2	155	991
0	1	1	53	4	0	0	1	1	0	0	0	0	23	5.9	2.85	76	158	9.76	25	20.3	820	415	29.26	4.66	4.79	1.5	1.12	3.59	451	3.39	138.54	90.85	0.47	2.92	1.15	228	80	2.1	80	1.11	48.37	5.51	4.87	20.49	2.89	30.53	4.33	1302.34	73
0	1	1	35	2	1	0	0	0	1	0	0	0	19.98	6.5	3.85	124	282	13.92	21	19.73	858	595	17.16	3.86	7.81	3.35	1.01	0.69	241	3.57	137.34	105.2	1.38	0.86	1.98	112	71	1.84	102	0.93	27.2	1.87	2.58	21.9	2.47	826.6	7.1	686	1373
0	1	1	24	2	0	0	1	0	0	0	0	0	29.2	8.4	3.85	78	151	15.91	49	20.15	709	259	46.79	3.89	4.68	1.86	0.56	3	382	4.48	134.34	94.96	1.55	2.93	1.65	306	247	2.77	64	0.92	19.57	5.79	5.66	8.53	1.9	89.76	5.5	815.99	202
0	1	1	27	2	0	0	0	0	1	0	0	0	24.65	8.7	3.85	123	191	7.91	30	25.64	844	602	27.23	4.81	7.28	1.28	1.74	3.71	321	3.9	141.5	92.21	0.77	2.34	0.79	288	236	6.03	102	1.19	28.6	3.88	5.38	9.91	4.28	29	8.9	911	292
0	1	1	80	1	0	0	1	1	0	0	0	0	25.4	6	3.84	118	238	3.18	17	9.8	342	331	27.7	4.49	2.54	1.11	1.63	0.77	649	5.04	139.7	90.66	1.34	0.81	1.72	336	523	1.76	117	0.72	39	7.9	2.29	19.35	6.4	53.5	1.8	149	71
0	1	1	64	2	0	0	0	0	1	0	0	0	24.46	8.1	3.8	78	209	15.34	33	37.51	864	378	18.08	7.35	3.81	1.23	1.15	2.09	401	4.82	136.2	102.9	1.16	0.99	1.2	348	57	6.78	78	0.81	42.04	3.75	2.26	14.29	0.79	54.2	7.37	1418.52	743
0	1	1	41	2	0	0	0	0	0	0	0	0	29.2	7.7	3.8	119	145	6.7	41	22.75	604	296	23.77	3.33	3.59	0.53	1.4	2.16	130	3.82	145	96.3	0.84	2.5	1.64	187	53	0.4	58	1.2	44.04	1.73	5.21	14.56	1.49	530.4	10.37	504.44	161
0	1	2	37	2	0	0	0	0	1	0	0	1	22	5.6	3.76	128	195	3.88	34	21.71	337	355	14.48	4.81	5.94	3.57	0.66	3.16	256	6.19	133.7	99.9	0.9	1.55	0.96	931	20	1.6	115	1.39	25.5	2.92	2.64	14.05	1.62	41.48	7.6	169.25	2245
0	1	2	62	1	0	1	1	1	1	0	0	0	23.87	6.2	3.76	101	248	3.81	31	37.44	503	261	19.95	4.86	2.26	1.72	0.69	0.89	76	3.91	139.1	101.3	0.52	1.71	1.31	177	45	1.8	41	0.73	35.73	5.86	5.5	17.9	1.3	764.99	14.35	1643.73	289
0	1	1	41	2	0	0	0	0	1	0	0	0	26.84	4.7	3.75	84	170	6.67	32	25.76	740	759	43.74	3.09	4.35	0.76	0.61	2.83	863	5.1	139.5	101.5	1.28	2.18	2.09	312	43	6.94	56	1.24	27.1	2.81	3.81	16.53	2.91	541.1	5.06	1131	143
0	1	1	47	1	0	0	0	0	1	1	0	0	25.3	6.9	3.75	109	232	11.67	23	11.75	733	268	36.06	12.79	3.02	1.45	1.04	1.77	320	4.75	141.7	97.5	1.31	1.19	0.98	97	17	2.43	109	0.79	17.85	2.51	4.35	14.47	8.32	898.24	7.09	377.93	493
0	1	2	72	4	1	0	1	0	1	0	0	0	20.4	4.3	3.74	105	215	15.6	24	9.32	538	211	30.06	6.53	3.95	1.5	0.72	2.23	537	6.04	144	97.33	0.76	2.26	1.86	312	31	4.5	29	1.37	63.5	1.6	5	13.18	6.51	379.95	3.4	68.47	103
0	1	1	68	1	0	0	0	0	1	0	0	0	25.6	3	3.73	113	65	8.4	41	26.77	853	559	29.29	4.91	5.27	1.65	0.8	3.63	276	5.03	142.7	106.7	1.32	1.18	1.83	345	45	3.97	98	1.07	24.6	2.85	3.68	17.8	2.18	75.7	13.61	156.35	602
0	1	2	56	4	1	0	0	0	1	0	0	0	23.59	5.3	3.73	96	161	9.4	45	40.18	895	311	24.73	5.09	1.97	1.24	1.73	2.32	413	6.13	133.62	109.2	0.39	2.81	1.84	117	27	0.81	89	1.56	17.08	6.46	3.7	19.07	1.64	629.38	12.8	874.32	161
0	1	1	58	1	0	0	0	0	1	0	0	1	27.5	8.5	3.73	113	254	1.08	31	28.72	895	746	45.32	4.48	3.81	4.32	1.31	2.81	415	3.43	143.8	102.37	1.17	1.6	1.79	306	120	0.9	108	0.72	45.5	3.15	2.43	11.86	1.6	101.79	3.85	519	124
0	1	1	50	3	0	1	0	0	1	0	0	0	22.6	4.9	3.73	105	208	1.6	34	5.09	837	262	17.21	4.78	4.12	2.57	1.3	3.92	77	5.02	136.18	99.6	1.4	2.92	1.73	124	39	1.71	99	1.84	45.85	6.43	4.09	19.52	4.09	254.56	14.27	133.27	170
0	1	2	55	3	2	0	0	0	1	0	0	1	27.1	5.8	3.72	112	163	16.08	48	38.75	628	689	43.38	4.26	4.03	0.77	1.72	3.71	672	4.51	146.35	90.14	1.57	1.44	0.81	139	27	1.68	123	0.81	23.41	4.44	5.8	5.96	8.04	107.59	16.5	468	292
0	1	1	54	3	1	1	0	0	1	0	0	0	24.33	4.1	3.72	87	189	16.88	44	12.38	735	368	50.04	5.37	2.78	2.07	0.18	1.24	164	3.65	124.6	97.8	0.8	2.14	0.77	167	29	8.84	72	1.05	24.84	3.01	3.39	13.18	3.22	114.89	2.09	401.96	103
0	1	1	68	2	1	0	1	0	1	0	0	0	26.7	4	3.72	115	128	4.1	47	15.18	692	606	40.13	4.25	4.09	1.12	1.68	1.42	296	4.2	133.31	102.76	0.23	3.08	0.77	307	179	13.95	122	1.89	26.3	3.83	4.5	14.16	4.46	510.83	15.24	718.18	154
0	1	1	34	3	1	0	0	1	1	0	0	0	19.54	6.1	3.7	111	291	1.3	30	60.11	698	325	49.26	4.6	2.81	1.3	1.49	1.48	381	4	143.97	98.81	1.04	1.87	1.31	126	145	4.38	94	0.7	35.21	3.03	0.49	15.35	6.28	603.13	3.2	1569	292
0	1	1	63	1	0	0	0	0	1	0	0	0	19.9	5.1	3.7	117	110	4.56	45	26.67	664	702	29.87	3.64	9.21	2.62	0.71	2.64	239	5.49	135.83	99.92	0.45	2.59	1.99	526	58	5.94	75	0.87	50.42	7.41	3.17	17.82	1.69	749.33	10.5	1074	447
0	1	2	48	2	2	0	0	0	1	0	0	0	23.6	5.4	3.7	98	299	5.31	43	62.66	853	562	15.65	4.91	3.31	4.32	0.81	4.31	361	6.28	135.6	103.5	0.79	1.34	1.8	300	26	3.24	51	0.87	25.4	2.04	2.88	15.21	11.53	740.57	10.22	144.96	93
0	1	1	55	1	0	0	0	1	1	0	0	0	22.27	5.9	3.68	86	241	15	32	14.37	650	400	33.86	4.64	3.9	3.53	1.35	1.64	408	3.46	143.64	94.15	1.19	2.37	1.13	804	96	0.44	67	1.2	37.69	3.01	2.43	13.97	3.02	36.62	5.6	1570	136
0	1	1	67	2	1	1	1	0	0	1	0	0	19.5	9.2	2.68	118	221	7.8	31	5.57	354	784	14.01	12.31	8.54	5.78	0.9	4.66	328	5.23	136.9	100.25	0.28	1.11	2.22	107	366	5.79	32	0.62	28.02	6.41	5.07	6.55	9.02	427.37	1.31	155	147
0	1	1	74	1	0	0	0	0	1	0	0	0	23.09	4.6	3.68	94	297	5.95	28	6.31	702	694	43.1	6.65	3.2	0.38	0.85	1.36	450	4.99	141.3	104.6	0.76	1	1	259	67	3.18	78	1.19	24.4	3.28	2.87	11.6	1.12	53.3	5.06	781.4	707
0	1	1	79	1	0	0	0	1	1	1	0	0	20.46	5.5	3.65	103	206	17.24	37	35.18	569	428	18.81	11.49	6.64	1.59	0.95	4.27	673	2.87	137.1	108.72	1.59	1.71	1.4	485	123	1.54	89	0.77	47.58	2.59	1.96	9.75	2.87	234.9	1.2	344	149
0	1	2	77	2	1	0	0	0	1	0	0	0	27.9	2.9	3.65	110	197	2.5	28	54.61	383	294	25.75	6.56	5.07	1.36	2.21	2.71	219	4.51	137.2	90.69	1.11	2.97	1.84	150	80	4.81	70	0.79	25.4	1.62	3.64	13.66	4.13	520.53	1.9	147.13	292
0	1	1	21	2	0	0	1	0	0	1	0	0	21.5	4.8	3.65	118	142	1.3	39	60.37	339	234	29.93	11.77	2.69	1.79	0.85	1.08	285	4.18	138.9	98.1	0.4	1.64	1.55	235	59	2.75	58	0.97	44.19	7.15	3.72	8.77	8.32	214.71	1.23	454.37	211
0	1	1	74	3	1	0	0	1	1	0	0	0	24.7	6.4	3.64	124	186	65.9	17	51.56	347	466	24.7	5.22	2.17	2	0.43	0.94	264	4.12	135.9	105.5	0.84	2.16	1.78	151	17	3.3	90	1.11	32.7	2.28	3.45	21.46	1.98	150.2	2.6	424	294
0	1	2	32	2	2	0	0	0	0	0	0	0	22.3	6.8	3.64	104	216	10.7	38	39.48	818	226	23.88	5.91	4.11	4.95	1.1	2.52	365	5.4	140.1	108.9	0.68	2.59	2.85	193	139	4.3	65	2	31.72	6.79	3.09	7.79	6.26	79.61	8.91	704.73	112
0	1	1	73	1	1	0	0	0	0	0	0	0	25.8	7	3.63	89	241	8.7	39	39.17	332	293	39.92	6.03	4.26	0.55	1.59	2.14	702	5.05	140.8	91.59	0.4	2.55	1.95	303	98	6.19	102	1.41	21.48	4.09	2.6	18.21	1.96	45.11	3.5	104.5	535
0	1	1	80	1	1	0	0	0	1	0	0	0	23	2.6	3.63	104	116	17.59	32	35.52	855	418	17.09	7.23	1.76	0.23	1.99	4.12	419	5.14	135.45	106.1	0.34	1.76	1.69	337	119	5.98	52	0.8	30.3	1.77	3.19	11.03	1.62	22.79	3.3	1355	353
0	1	1	67	4	0	0	0	1	1	0	0	1	31.2	8	3.63	108	152	1.08	35	45.6	699	373	29.86	5.36	1.65	2.82	1.68	0.9	435	5.24	138.46	95.79	0.99	2.69	1.99	115	450	3.02	66	1.31	33.92	5.59	2.52	16.98	3.55	323.98	2.83	1013	218
0	1	1	47	3	2	0	0	0	1	0	0	0	23.78	6.1	3.61	117	165	0.5	39	57.74	592	456	23.58	3.78	7.28	6.41	1.08	3	327	5.64	142.52	100.1	1.14	1.28	1.23	186	95	0.56	82	0.94	24.4	1.28	1.88	16.15	11.31	574.1	5.84	1295	114
0	1	1	76	3	0	0	1	1	1	0	0	0	26.6	5.7	3.61	87	296	16.65	25	15.2	839	618	32.34	4.57	3.51	5.55	1.63	3.1	659	5.71	135.51	104.78	1.27	2.53	1.81	256	126	4.26	119	0.9	24.3	2.21	2.44	18.84	3.32	587.55	8.83	170	337
0	1	1	53	3	0	0	0	0	1	0	0	1	26.21	9.3	3.6	108	304	8.75	34	8.5	665	474	18.32	4.86	5.1	2.95	0.71	0.95	477	3.83	137	102.9	1.57	2.67	2.01	318	32	1.1	112	1.73	35.37	2.9	5.39	15.05	2.17	776.79	9.48	1244	699
0	1	2	72	2	0	1	0	0	1	0	0	1	17.3	13.2	3.6	111	415	3.68	40	8.6	832	419	52.86	3.98	7.57	1.89	0.71	2.49	432	3.64	144.19	99.03	1.47	2.86	1.88	151	107	3.64	87	0.84	41.14	5.39	5.67	12.09	3.59	252.85	1.77	277	517
0	1	2	26	2	1	0	0	0	1	0	0	0	23.4	7.7	3.59	106	258	11.7	36	9.43	708	201	15.67	3.57	4.9	1.73	1.05	2.85	440	5.21	138.1	101.8	0.67	2.4	3.48	301	246	7.07	95	0.75	47.28	5.71	5.21	13.05	1.35	500.4	1.33	621	551
0	1	1	81	3	0	0	1	1	1	0	0	1	29.4	7.5	3.58	109	269	7.51	34	11.91	513	388	21.77	4.48	4.17	3.38	0.69	0.64	337	4.6	143.55	96.45	1.32	1.59	1.35	313	15	0.58	82	1.45	22	2.01	1.09	14.01	0.53	42.68	16.5	1330.73	206
0	1	1	60	2	0	0	0	0	0	0	0	0	20.6	5.3	3.57	119	206	4.9	33	9.61	363	443	26.15	3.91	2.87	0.98	1.41	3.6	487	3.13	141.28	93.86	1.46	2.23	0.96	232	105	0.69	95	1.15	49.17	2.97	3.37	21.96	1.43	101	3.77	58	138
0	1	1	68	1	1	0	0	0	0	0	0	0	19.8	6.3	2.57	115	144	7.2	45	36.1	326	397	22.7	4.16	4.75	2.56	0.75	3.74	674	2.9	134.01	95.44	1.01	1.55	1.22	323	350	1.11	88	0.8	19.09	8.85	1.74	8.79	1.22	373.34	8.88	515.81	276
0	1	1	44	3	2	0	1	0	1	0	0	0	27.3	9.3	3.57	115	243	10.53	39	45.99	539	575	20.12	5.07	8.54	5.16	1.06	5.04	391	4	133.3	97.1	1.38	2.64	1.68	131	12	6.12	86	1.68	24.5	3.08	3.07	20.78	2.6	661.27	1.34	212	85
0	1	1	32	4	0	0	0	0	1	0	0	0	25.48	8.8	3.57	93	296	4.25	35	14.4	363	346	37.44	3.58	3.44	4.22	0.63	2.33	739	4.62	144.5	105.5	0.31	1.37	2.55	310	127	4.07	112	1.86	24.6	2.47	0.57	19.98	9.66	215.01	7.69	697.12	124
0	1	1	56	4	1	1	0	0	1	0	0	0	21.69	5.5	3.56	112	115	12.7	24	27.2	731	416	29.34	3.9	6.9	6.64	0.56	2.8	367	5.17	145.25	95.68	0.92	1.47	1.72	156	106	2.4	112	0.65	41.6	1.61	4.08	20.41	7.89	59.02	12.58	202	277
0	1	1	33	4	1	0	0	0	1	1	0	0	19.2	6.6	3.55	106	193	16.22	35	48.7	619	690	32.76	11.43	3.66	5.13	0.48	1.74	704	4.93	141.6	101.1	1.58	2.84	1.91	175	18	4.1	73	1.02	21.76	3.76	3.8	8.38	9.67	207.7	3.9	1538.45	413
0	1	2	79	2	1	0	0	0	1	0	1	0	25.31	7.5	3.55	88	158	5.02	37	71.97	850	374	30.84	4.88	5.01	1.56	1.12	0.6	379	5.59	141.07	98.7	0.48	2.25	1.77	233	37	0.48	82	0.99	20.7	11.18	6.19	5.56	0.86	210.03	1.54	258	160
0	1	2	74	1	0	0	0	0	1	0	0	0	26.77	2.8	3.53	123	108	52.4	23	35.19	352	455	25.73	4.71	3.72	1.65	1.5	1.17	518	4.08	141.3	100.5	0.45	2.51	1.91	223	45	1.85	58	0.81	46.59	2.58	3.25	17.43	2.64	105.68	2.83	967	99
0	1	2	57	2	0	0	0	0	0	1	0	0	30	8.8	3.53	107	274	17.92	42	44.55	389	497	34.3	12.98	2.04	1.13	0.62	0.77	682	4.92	135.33	103.4	0.65	2.61	1.97	322	164	0.93	72	0.77	23.4	1.29	1.26	20.48	2.14	76.2	3.5	239	138
0	1	1	71	1	0	1	0	0	1	0	0	0	24.89	4	3.53	104	221	0.8	27	16.65	757	593	13.61	3.9	3.05	0.95	0.97	1.66	369	4.15	137.1	97	0.75	2.27	1.21	158	67	1.77	78	1.55	50.17	7.42	3.46	16.93	1.9	1379	13.44	1036	212
0	1	1	34	1	0	0	0	0	1	0	0	0	24.03	6.6	3.53	93	216	16.35	39	28.55	317	599	15.24	6.42	4.14	3.23	0.72	2.03	332	4.58	143.7	111.2	1.21	1.55	1.5	358	114	1.85	120	1.13	29.1	1.66	1.34	10.85	7.94	104.26	2.63	910	935
0	1	1	64	2	2	1	1	1	1	0	0	0	24.29	7.4	3.53	114	152	6.95	24	10	617	615	30.1	3.96	4.1	6.72	1.54	4.1	640	6.11	137.65	98.52	1.46	2.88	1.32	202	103	2.67	65	0.87	16.4	4.99	2.27	11.5	2	232.72	1.4	850.67	345
0	1	2	60	1	2	0	0	0	0	0	0	0	21.84	7.3	3.51	108	262	4.8	27	10.65	345	482	20.05	3.9	5.9	1.4	0.56	2.91	620	4.47	145.39	94.77	1.45	2.88	1.61	277	121	1.09	81	0.78	27.9	2.14	5.78	5.58	1.3	15.9	10.3	273	302
0	1	1	45	2	1	0	0	1	1	0	0	0	30.5	6.8	3.51	107	198	3.6	38	8.42	337	215	17.03	3.42	3.83	2.17	0.69	1.79	166	4.5	139.8	95.7	0.95	2.34	1.54	159	472	7.92	79	1.27	24.4	1.63	3.53	15.9	4.1	394.2	16.5	523.69	201
0	1	2	35	1	0	0	0	0	1	0	0	0	23.83	6.1	3.51	84	190	6.13	49	33.64	374	484	47.45	3.57	3.76	4.44	0.65	2.76	752	3.92	139.2	103.4	1.15	1.81	1.07	268	275	7.79	105	1.22	29.99	1.96	5.34	14.54	1.17	91.52	16.5	416.05	78
0	1	1	63	4	0	0	0	0	0	0	0	0	20.42	4	3.51	98	182	15.8	24	19.2	589	369	41.37	3.41	4.13	0.87	1.75	2.66	573	5.21	140.64	101.12	0.28	1.73	1.71	348	94	0.28	95	1.22	21.2	1.83	0.91	20.47	1.87	45.2	7.86	154.04	167
0	1	2	49	1	1	0	1	0	1	0	0	0	24.7	4.6	3.5	96	245	3.7	44	9.93	353	266	40.94	3.29	3.37	0.8	1.38	1.54	167	3.75	141.1	104.7	0.88	2.13	1.16	163	38	0.84	103	1.24	26.1	2.65	2.51	21.68	2.05	308.36	3.6	1324	415
0	1	2	18	4	1	0	0	0	1	1	0	0	23.6	3	3.5	111	153	12.16	49	63.1	641	633	30.2	16.02	3.65	5.38	1.99	3.35	608	5.59	135.6	91.5	1.57	1.07	0.78	188	57	0.31	95	0.92	43.58	4.15	3.03	7.68	0.84	47.56	6.5	314	1155
0	1	2	46	3	0	0	0	0	1	0	0	0	25.6	4.1	3.48	93	162	2.44	51	10.18	833	533	34.31	6.59	4.12	1.78	1.51	2.25	277	5.52	137.7	103	0.87	2.8	2.13	278	48	1.72	58	0.81	47.22	5.97	4.61	19.34	2.8	245.78	5.9	1115	222
0	1	1	21	4	1	0	1	1	1	1	0	0	19.75	4.5	3.48	85	205	10.69	29	12.38	577	238	51.93	15.3	3.79	2.34	1.49	1.84	598	4.92	137.5	99.2	0.64	1.1	1.26	951	36	5	125	0.6	47.49	1.45	2.81	16.5	2.2	82.06	8.54	620.87	402
0	1	1	53	1	0	0	0	0	0	0	0	0	24.88	4.8	3.47	87	194	9.5	19	41.9	354	332	36.01	3.18	4.15	0.76	0.89	3.67	152	5.51	140.6	100.9	0.82	2.94	1.21	114	56	0.75	101	0.75	50.7	3.1	3.52	16.92	8.62	190.95	16.5	382.68	120
0	1	2	66	3	1	0	0	0	1	0	0	1	22.82	5.8	3.47	117	94	13.09	22	31.63	744	799	44.72	4.45	4.51	6.28	1.43	0.92	521	2.91	135.44	102.44	0.46	3.11	1.49	283	549	8.71	84	1.47	28.95	6.48	0.64	13.66	9.29	307.28	1.08	528	75
0	1	2	67	3	2	0	0	0	1	0	0	0	31.2	6.2	3.46	96	229	13	45	19.8	877	349	14.96	5.93	4.07	5	1.52	2.24	305	4.66	135	105.7	1.58	1.43	1.65	161	62	7.78	61	1.49	34.08	5.15	3.31	14.03	4.56	45.5	5.24	130.85	261
0	1	2	58	1	0	0	0	1	1	0	0	0	27.1	4.8	2.45	108	182	4.1	38	21.85	917	626	40.54	3.89	6.14	3.7	1.6	4.95	635	4.17	146.16	91.46	0.47	2.55	0.89	528	117	5.8	96	1.65	21.97	3.15	4.6	8.59	6.07	312.1	2.81	243	174
0	1	1	75	3	1	1	0	0	1	1	1	1	25.48	4.3	3.43	115	190	8.28	33	7.48	868	575	29.41	15.82	4.75	2.42	1.65	1.94	115	4.47	139	104.8	0.5	2.36	1.36	351	33	5.46	63	0.56	34.61	2.41	0.33	17.83	1.93	142.7	14.11	195.39	143
0	1	1	24	2	0	0	1	0	1	0	0	0	17.3	4.4	3.42	88	270	6.4	26	32	336	606	31.1	4.62	4.95	1.1	1.37	2.81	267	4.63	137.1	101.9	0.2	1.03	1.49	168	51	2.33	51	1.14	19.2	2.35	3.02	13.2	0.87	269.97	9.86	1475	339
0	1	1	26	1	1	0	0	0	1	0	0	0	23.4	9.6	3.42	97	231	13.51	49	21.44	660	585	44.5	4.44	5.79	1.82	1.64	3.59	631	3.32	146.16	106.83	0.93	1.26	1.23	197	90	4.48	78	2.1	25.28	2.61	0.8	8.85	1.84	852.12	4.41	160.88	259
0	1	1	74	1	0	0	0	0	1	0	0	1	26.22	7.9	3.41	105	139	2.9	29	51	342	603	44.66	3.33	4.18	2.94	1.18	0.81	416	3.74	141.99	103.66	0.42	2.13	1.74	258	293	0.38	80	0.99	35.4	3.32	0.38	16.63	4.56	46.02	3.3	1390	305
0	1	1	59	2	1	0	0	0	1	0	0	0	23.32	9.7	3.41	117	212	16.62	27	30.13	690	409	30.74	6.48	6.02	4.37	2.39	2.6	431	4.05	133.1	102.8	0.32	2.78	2.01	183	18	1.04	71	1.06	24.7	3.31	3.45	18.09	1.57	208.67	4.93	203	66
0	1	1	55	2	0	1	0	0	1	0	0	0	20.58	6.5	3.41	94	245	6.17	55	24.84	351	642	14.78	4.7	8.2	4.01	1.54	3.39	203	5.07	133.68	99.3	0.94	3.08	1.14	449	288	8.7	74	1.29	27.2	3.26	3.41	19.48	0.54	10.16	4.41	62.54	79
0	1	1	61	2	0	0	1	0	1	0	0	0	28	7.4	3.4	103	185	2.3	43	7.69	842	795	44.4	4.21	5.9	0.43	1.36	1.58	517	5.25	146.66	95.05	0.67	1.52	0.81	351	171	3.9	71	1.14	48.21	5.58	1.51	18.87	3.01	31.79	3.7	654.65	307
0	1	2	77	1	1	0	0	0	0	0	0	0	19.6	5.6	3.4	96	190	6.3	38	67.36	626	219	22.27	4.52	9.1	1.46	1.72	2.82	456	3.96	138.8	102.25	0.92	1.77	1.26	358	13	9.05	73	0.78	28.9	2.99	2.78	15.27	1.81	749.92	12.18	71	414
0	1	1	48	1	0	0	1	0	1	0	0	0	23.18	7.7	3.39	90	145	14.46	20	4.72	522	250	18.72	4.47	5.84	1.52	2.01	3.35	396	5.75	145.18	93.74	0.37	1.26	1.43	112	89	5.18	79	0.94	33.8	1.63	2.67	14.58	2.05	50.76	13.42	195	133
0	1	1	26	1	1	0	0	1	1	0	1	0	20.8	5.7	3.39	112	252	6.24	22	9.05	917	209	30.68	4.33	11.95	2.87	0.83	4.94	1093	5.3	141.1	104.4	0.2	1.96	1.43	96	102	0.2	84	1.08	24.5	1.51	4.67	11.11	10.1	389.9	2.4	115.49	260
0	1	1	47	2	0	0	1	1	1	0	0	0	26.7	5.3	3.39	106	261	2.5	28	8.02	362	685	15.51	4.18	2.29	1.2	1.24	3.56	555	3.34	144.19	107.05	0.46	2.76	1.17	172	154	0.61	36	0.75	26.2	1.57	2.83	14.43	4.27	303.85	8.59	105.03	74
0	1	1	74	2	1	0	0	0	1	0	0	0	24.16	4.3	3.38	99	154	5.13	55	65.2	315	678	44.1	4.77	2.53	2.38	1.13	0.94	781	3.71	135.4	101.6	0.99	1.77	0.98	206	117	5.07	117	0.78	28.3	1.9	4.33	17.78	1.62	267.63	2.38	920	447
0	1	2	56	1	0	0	1	0	1	0	0	1	26.7	3.5	3.38	105	235	4.88	25	38.95	846	206	50.16	4.98	6.39	4.63	1.28	1.08	682	6.22	140.79	104.4	0.89	2.22	1.18	406	172	1.2	92	1.46	26.1	1.91	2	14.24	9.76	27.86	8.83	702	112
0	1	2	69	2	0	1	0	1	1	1	0	0	21.6	8.4	3.37	108	205	6.04	27	25	559	448	11.65	13.7	3.85	1.65	1.64	4.17	262	5.54	138	99.3	0.92	1.57	1.07	145	65	9.4	109	0.77	22.8	2.22	2.97	22.41	4.27	78.57	13.22	359	151
0	1	2	78	1	0	0	0	1	1	0	0	1	22.75	9.1	3.37	77	207	13.9	28	7.42	723	372	15.57	3.3	3.86	1.12	0.58	3.01	679	2.96	135.93	90.38	0.33	1.21	1.34	322	123	0.9	98	0.78	23.1	5.21	0.75	14.24	1.52	57.3	12	197.5	425
0	1	1	62	1	0	0	0	0	1	0	0	0	21.42	6.4	3.36	80	279	8.76	44	17.87	315	443	23.04	3.53	7.65	6.09	1.73	2.04	292	3.47	142.81	92.06	0.83	2.49	1.03	263	69	4.4	59	1.74	25.53	3.98	4.18	16.32	1.26	21.47	6.5	1642.55	674
0	1	1	56	3	0	0	0	0	1	1	0	0	24.2	5.2	3.36	111	263	2.7	41	12.73	357	413	13.42	14.86	1.64	1.64	1.53	2.43	220	2.9	142.09	104.6	0.94	3.09	1.12	124	78	1.88	92	0.98	22.5	2.88	4.33	16.62	1.1	62.8	10.09	733.26	100
0	1	1	47	4	2	0	1	0	0	0	0	0	24.2	7.2	3.35	100	170	50.3	29	17.81	859	542	35.32	5.7	5.86	5.92	0.69	4.19	480	3.73	133.8	99.41	0.65	2.55	1.78	135	13	1.77	81	0.91	50.7	4.55	5.51	11.07	5.72	39.71	1.03	889	304
0	1	1	70	2	1	0	0	0	1	1	0	0	25.72	4.6	3.34	96	238	11.97	38	5.82	631	496	43.28	14.82	6.27	2.09	1.96	0.99	233	5.89	142.93	104.6	0.71	1.44	1.2	246	89	4.24	86	0.92	28.6	1.17	6.06	6.68	0.51	396.5	5	480.23	251
0	1	1	73	3	0	0	0	1	1	1	0	0	25.12	4	3.34	95	212	17.9	33	4.32	829	445	22.97	13.32	7.68	2.74	0.81	1.85	315	3.08	144.29	94.1	0.7	2.56	1.99	652	57	1.79	76	1.34	48.1	3.63	2.5	5.96	9.01	621.15	11.17	390	249
0	1	1	28	1	0	0	0	0	1	0	0	0	20.58	5	3.33	91	143	8.78	49	6.06	925	666	22.77	3.21	4.78	2.21	0.9	3.33	516	3.6	147.2	108.1	0.48	2.86	1.41	254	98	3.42	82	1.11	38.99	3	5.19	19.74	3.64	630.16	3.45	419.67	237
0	1	1	24	2	2	0	0	0	1	0	0	0	21.8	6.2	3.32	101	208	2.7	39	7.03	816	394	44.84	3.11	6.47	7.1	1.08	3.94	244	5.82	137.6	92.73	1.36	2.37	1.78	282	40	1.7	81	1.43	44.67	5.09	2.3	14.96	7.59	244	4.83	815	356
0	1	2	43	4	0	0	1	0	1	0	0	0	25.84	9	3.31	88	239	6.42	48	11.1	566	266	20.19	3.36	4.66	5.15	1.67	2.62	289	6.34	144.49	97.56	0.48	2.89	1.5	796	27	2.1	62	0.97	27.44	3.54	4.43	19.31	2.81	565.73	6	153	153
0	1	1	74	2	0	1	1	0	1	0	0	0	25	9.9	2.31	108	224	8.4	27	31.97	357	268	36.11	3.32	3.72	4.37	1.3	3.33	619	4.61	133.57	93.26	0.91	2.45	1.93	129	25	2.24	49	0.83	30.5	4.43	1.97	13.83	6.79	474.82	4.3	1399	144
0	1	1	56	2	2	0	0	1	1	0	1	0	22.37	5.7	3.31	101	170	2.7	38	67.91	619	261	44.17	4.22	7.18	1.79	0.61	3.55	585	5.04	143.29	104.06	0.76	1.47	1.98	157	53	1.23	97	1.23	16.52	7.45	1.67	13.4	1.9	135.52	15.1	833.99	234
0	1	1	28	4	0	0	0	0	1	0	0	0	25.74	7.6	3.3	95	300	17.86	48	6.4	848	321	25.04	3.31	4.24	2.08	1.2	2.12	188	4.28	144.8	112.1	0.6	2.39	1.41	159	343	5.79	61	0.67	23.5	1.89	1.92	12.74	1.25	413.31	12.26	643	95
0	1	1	70	2	0	0	0	0	0	0	0	0	22.19	6.9	3.3	104	200	11.35	16	9.88	726	463	46.42	5.1	3.88	1.96	1.66	1.57	397	5.17	135.3	101.2	0.32	1.67	0.95	192	105	0.48	62	0.79	19.81	3.33	4.71	19.1	5.35	550.11	3.96	1049.57	62
0	1	2	40	4	1	1	1	0	1	0	0	0	24.61	8.7	3.29	107	105	8.9	31	49.95	822	689	20.8	5.33	3.42	1.52	1.81	4.28	609	5.45	139.3	93.3	1.37	2.77	1.85	187	65	5.99	76	1.43	25.5	1.19	5.98	17.17	7.36	65.05	3.22	163	198
0	1	1	57	3	1	0	0	0	1	0	0	0	25.5	7.1	3.28	103	217	4.56	39	59.42	688	546	49.48	2.98	8.65	0.62	1.22	1.3	283	4.6	138.7	90.2	0.67	2.09	1.6	357	110	4.34	67	0.95	27.26	1.96	6.2	15.4	4.59	226.6	16.5	563.31	153
0	1	1	64	3	1	0	0	1	1	0	0	0	21.05	8.1	3.27	114	243	46.3	38	33.47	828	317	38.68	4.09	5.35	3.57	0.82	1.99	229	6.07	144.13	106.67	1.41	1.82	1.4	230	1178	8.5	58	0.57	34.3	2.21	4.05	17.3	2	49.54	3.77	301	73
0	1	2	62	3	0	0	1	0	1	0	1	1	25.4	5.4	3.27	101	233	2.98	32	24.08	576	497	53.15	4.74	5.41	0.9	1.31	3.42	126	3.36	141.6	101.1	0.47	0.89	1.35	137	14	1.53	75	0.62	28.62	1.61	4.25	8.59	3.74	640.16	2.3	94	131
0	1	2	79	3	0	0	0	0	1	0	0	0	19.1	7.8	3.26	108	88	17.14	36	49.23	684	360	40.55	4.72	5.33	1.11	1.48	3.76	657	5.47	146	96.1	1.2	2.83	2.26	307	60	0.95	115	1.33	16.8	1.57	3.27	17.67	7.6	714.02	2.3	1256.01	154
0	1	2	46	1	0	0	0	1	1	0	0	0	24.49	11	3.26	96	390	3.1	33	5.9	575	475	32.37	3	3.22	6.49	1.05	4.98	638	5.01	136.1	89.6	1.05	1.35	1.42	1068	60	8.27	104	1.53	21.37	4.61	2.02	10.78	7.01	876.56	4	377	140
0	1	2	61	3	2	1	1	0	1	0	0	0	19.2	6.3	3.26	96	233	6	27	13.55	347	314	35.2	5.49	4.85	1.85	1.85	3.84	619	3.8	134.32	91.21	0.51	1.67	1.92	285	320	1.47	57	0.87	28.7	5.06	6.19	19.2	5.07	203.72	2.7	1087.45	169
0	1	1	72	2	2	0	0	0	1	0	1	0	24.91	6.6	3.25	111	158	15.13	31	72.34	326	304	16.75	4.69	1.54	1.67	0.98	4.12	201	5.89	143.12	96.03	0.81	2.62	1.46	549	38	1.41	70	0.81	22.51	4.28	1.52	10.29	1.39	725.09	7.45	714.95	298
0	1	1	46	2	2	0	0	0	0	0	1	0	25.96	6.2	3.25	99	198	26.3	44	38.82	819	639	37.68	6.05	4.05	2	1.07	1.85	440	4.9	134.4	97.23	1.46	1.24	1.7	266	36	4.39	73	1	28	2.18	4.21	21.3	0.5	91.6	2.17	854	301
0	1	1	64	1	0	0	0	0	1	1	0	0	19.25	8.1	3.24	96	164	7.02	32	24.8	518	759	18.11	12.66	3.68	1.48	1.19	1.86	100	4.79	138.6	107.3	0.9	1.62	2.72	275	153	5.23	79	1.1	39.53	5.69	3.64	13.37	3.15	954	4.35	393.19	331
0	1	1	56	1	0	1	0	0	0	0	0	0	21.9	7.2	3.24	102	189	1.7	30	11.79	350	355	52.37	5.56	1.97	4.31	1.57	1.91	219	4.08	144.57	92.93	1.53	1.03	1.18	257	39	0.98	119	0.8	26.5	1.33	1.75	11.44	4.04	733.64	8.54	304	1204
0	1	2	56	1	0	0	0	0	1	0	0	0	24.24	4	3.23	96	158	4.05	22	8.2	761	315	16.56	4.49	4.06	3.3	1.53	2.12	581	3.55	144.39	102.99	0.97	2.56	1.42	246	46	0.26	80	1.06	24.7	3.61	4.94	9.14	0.66	51.39	8.9	820.34	117
0	1	2	52	2	0	0	0	0	1	0	0	0	23.78	8.9	3.22	84	161	13.72	24	16.48	867	532	13.45	3.01	5.79	4.37	1.25	3	547	2.91	135.5	101.41	0.79	2.66	0.89	530	28	3.76	74	1.33	16.23	2.77	4.25	21.13	1.43	289.4	6.95	326	103
0	1	2	40	1	2	0	0	0	1	1	0	0	24.22	6.5	3.22	97	267	3.1	30	67.31	351	626	29.6	12.99	3.31	4.25	1.12	1.5	122	3.13	137.3	103.8	0.58	1.38	0.71	212	1147	1.58	76	1.02	28	3.32	1.65	22.27	4.6	282.29	1.8	791	320
0	1	2	57	4	0	0	1	1	1	0	0	0	20.52	7.2	3.22	93	174	8.63	55	47.69	648	744	13.57	5.37	2.03	2.32	0.77	2.42	604	3.14	141.2	94.6	0.53	2.07	1.66	538	353	6.32	78	0.7	30.3	1.12	2.13	5.44	98	509.74	10.75	455.4	274
0	1	1	30	4	1	1	0	0	1	0	0	0	22.5	8.4	3.21	98	305	1.6	31	44.61	327	460	53.53	4.61	2.52	5.58	1.59	3.91	473	4.02	145.59	89.84	0.86	2.63	1.65	267	18	2.65	21	0.81	38.14	3.62	3.07	19.23	2.48	246.15	4.78	890.49	129
0	1	1	59	3	1	0	0	0	1	0	0	0	25.81	4.6	3.21	102	224	2.6	29	12.07	654	480	22.2	3.33	4.08	1.97	1.35	1.8	145	4.38	139.3	104.2	0.74	2.26	1.34	214	534	2.26	87	0.73	30.6	2.72	4.88	7.62	5.79	339.5	3.8	318.05	235
0	1	1	73	2	0	0	1	0	1	0	0	1	27.8	5	3.19	90	174	3.48	28	14.71	832	649	24.51	5.92	3.64	6.82	1.82	3.58	453	5.85	133.51	102.01	1.01	1.66	1.2	244	149	4.98	117	1.29	26.7	1.44	3.18	21.54	2.36	475.1	3.2	238	503
0	1	1	51	4	0	0	0	0	1	0	0	0	22.97	6.6	3.18	78	213	9.76	49	33.34	588	602	21.14	4.82	3.79	0.53	1.92	4.59	114	5.72	137.2	100	0.92	1.73	1.85	351	41	1.1	57	0.7	24.62	1.71	5.01	5.73	2.45	308.37	12.13	295	270
0	1	2	70	4	0	1	0	1	1	0	0	0	21.87	8.6	3.17	101	275	7.97	52	30.8	713	526	37.07	4.44	7.69	2.34	1.8	5.12	547	3.04	134.93	102.93	1.24	0.83	0.79	290	23	9.12	104	1.23	33.9	3.46	4.78	20.81	4.44	38.83	15.24	1486	162
0	1	2	34	1	1	0	0	0	1	0	0	0	22.5	5.7	2.17	100	232	2.1	36	54.24	522	390	36.71	4	1.54	6.87	1.82	2.96	229	4.91	146.87	103.51	1.61	1.8	0.88	149	499	3.28	65	1.03	29.6	5.57	2.48	16.33	1.7	70.2	7.44	1420.91	420
0	1	1	24	4	0	0	0	0	1	0	0	0	24.29	6.3	3.17	92	225	5.26	31	42.02	861	273	17.66	4.81	3.33	1.79	1.41	4.16	228	4.93	143.4	99.1	0.53	1.47	1.01	258	80	1.11	97	1.47	29.21	4.75	4.02	15.76	1.51	482.8	9.61	111.12	350
0	1	1	53	2	1	1	1	0	1	1	0	0	20.1	5.4	3.17	96	210	8.16	43	54.45	696	309	52.98	12.72	3.57	2.07	1.32	1.9	695	4.19	140.4	95.72	0.31	2.02	1.55	283	623	1.01	120	1.05	23.7	3.23	3.68	15.88	1.87	415.52	4.01	1000	1155
0	1	2	28	1	0	0	0	1	1	0	0	0	25.29	5.3	3.16	96	288	13.57	35	49.5	501	790	53.13	5.76	7.76	2.99	1.59	3.39	277	3.39	141.17	99.4	1.48	2.24	0.97	315	58	5.55	29	0.87	21.6	3.46	1.33	18.31	0.94	1880	9.93	487	1340
0	1	2	55	2	0	0	0	0	1	0	0	0	25.91	8.4	3.15	85	264	15.47	19	59.74	626	577	45.65	5.4	5.74	0.36	1.33	3.31	380	5.34	145.64	101.67	0.26	1.44	0.9	240	421	1	109	0.85	17.35	1.87	2.47	22.36	9.53	330.32	15.68	666.76	116
0	1	2	28	4	1	0	0	0	1	0	1	0	21.51	6.6	3.15	95	295	2.6	37	27.22	554	721	35.15	4.21	3.24	2.34	0.61	1.74	300	3.14	134.2	95.6	0.44	2.91	1.2	169	121	2.23	125	0.66	22.59	2.04	2.07	21.33	4.86	398.89	1.9	451.34	128
0	1	1	56	2	0	0	1	0	1	1	0	0	25.1	5.4	3.15	100	226	7.7	45	41.1	707	299	48.74	15.5	3.08	1.21	1.61	2.6	399	2.98	141.03	102.71	1.16	0.94	0.87	95	34	1.57	110	0.75	33.8	4.27	2.26	6.98	6.19	19.39	4.3	654.81	177
0	1	1	31	1	2	0	0	0	1	0	0	0	22.39	7.3	3.14	100	232	13.28	21	5.66	367	213	26.66	3.09	4.52	6.5	1.51	3.63	369	4.27	139.5	97.4	0.83	0.93	2.17	263	50	6.6	108	1.36	43.95	5.77	2.49	19.18	5.28	661.68	0.65	821	660
0	1	2	62	3	1	0	0	0	1	0	0	0	28.2	5.1	3.14	105	180	17.89	27	43.89	362	395	45.93	6.2	4.27	2.36	1.03	2.53	226	5.05	140.1	99.5	0.79	1.5	2.43	184	123	2.19	116	1.23	28.62	1.96	4.96	22.01	2.08	17.64	14.81	816.9	179
0	1	2	57	2	1	0	0	1	1	0	1	0	28.1	7.3	3.14	84	272	14.6	54	51.42	698	234	39.08	3.4	2.98	1.08	1.2	2.33	338	4.86	143.29	95.12	0.39	0.88	0.89	189	467	1.41	124	1.55	38.5	4.54	0.89	12.46	9.07	802.68	9.3	817	52
0	1	1	62	2	0	1	0	0	1	0	0	0	25.79	7.5	3.14	88	174	16.29	21	40.65	638	402	45.27	4.25	2.84	2.41	1.99	3.99	476	3.19	139.86	92.65	0.99	2.33	0.99	267	604	9.12	46	0.78	25.5	2.2	3.69	13.49	2.56	227.18	10.22	82.24	102
0	1	2	22	2	0	0	1	0	0	0	0	0	16.4	6.8	3.13	102	215	1.5	37	23.18	543	654	15.78	3.17	3.54	1.04	0.55	3	645	4.22	146.3	110.5	1.05	1.91	1.33	282	139	3.14	55	0.78	28.1	1.32	3.07	17.68	1.68	581.9	3.7	203	96
0	1	1	56	2	0	0	0	0	0	0	0	0	26	6.9	3.13	93	161	7.7	24	37.71	642	196	21.76	3.06	5.18	4.61	1.17	0.77	621	3.39	135.55	100.83	1.21	2.07	1.13	281	33	7.06	114	1.47	22.4	2.95	3.12	12.33	6.06	93.62	8.38	175	489
0	1	2	62	2	2	0	1	0	1	0	0	0	24.42	3.5	2.12	107	213	1.2	36	47.73	584	320	26.54	6.15	3.29	2.9	1.45	1.68	479	4.58	146.4	103.83	0.93	2.49	1.53	153	623	1.59	94	1	40.87	2.11	1.45	7.54	0.49	127.3	3.72	943	213
0	1	2	49	1	0	0	0	1	1	0	0	0	23.22	4.3	3.12	87	181	10.38	26	71.05	328	709	34.63	3.63	9.31	0.65	0.95	1.17	474	3.72	137.91	107.71	1.43	2.93	1.65	321	77	6.15	65	0.85	25.2	2.72	2.73	20.04	2.57	239.92	16.5	62.69	268
0	1	2	43	1	2	0	0	0	0	0	0	0	19.68	9.3	3.11	98	284	175.5	23	9.97	335	217	42.01	4.37	4.53	2.79	1.71	2.58	540	3.31	144.04	93.55	1.62	1.33	0.88	334	109	4.22	121	0.69	43.86	7.07	0.48	20.65	4.55	59.45	2.43	281	109
0	1	1	42	1	0	0	0	0	1	0	0	0	25.07	5.5	2.1	101	128	11.73	29	50.43	351	441	18.53	5.66	7.4	1.07	0.99	2.99	533	4.18	140.86	100.48	1.12	2.76	1.07	1123	67	3.88	105	0.92	25.6	1.67	1.82	14.28	4.32	761.82	2.68	101	771
0	1	1	63	4	0	1	0	0	1	0	0	0	19.5	7.6	3.1	93	172	12.7	54	63.09	350	283	51.16	3.38	3.37	6.79	1.46	2.88	453	4.32	145.5	106.3	0.26	2.03	1.24	192	40	2.95	84	1.19	50.99	1.31	3.01	14.35	3.61	123.6	2.28	1390.04	56
0	1	1	70	1	0	0	1	0	1	0	0	0	25.71	9.1	3.09	87	257	7.65	44	38.09	684	458	29.91	4.49	7.31	1.44	0.67	2.41	544	5.82	134.78	97.66	1.12	2.89	1.85	727	485	8.26	78	1.09	21.8	1.48	3.4	13.79	0.99	34.4	3.71	1379.94	351
0	1	1	63	3	1	0	0	1	1	0	0	0	23.35	10.5	3.08	93	197	12.04	50	13.24	326	480	36.53	6.08	4.17	0.91	1.7	4.45	426	5.27	140.74	98.62	1.67	2.41	1.81	654	151	5.28	94	0.87	37.82	3.97	1.92	6.82	2.19	876.13	3.74	1295	351
0	1	1	73	3	0	1	0	0	1	0	0	1	25.52	5.7	3.08	100	259	13.72	43	58.4	852	450	19.54	5.76	1.89	4.02	2.04	3.52	205	6.13	132.13	104.22	1.23	2.86	1.36	603	301	1.88	68	0.81	22.8	1.61	3.74	21.63	1.5	18.43	1.2	298	222
0	1	2	75	3	0	0	1	0	1	0	0	0	19.4	5.6	3.07	92	171	16.26	19	10.2	507	384	36.03	6.05	5.01	6.45	1.3	2.94	427	5.73	143.4	106.48	1.67	2.34	1.79	201	282	3.64	77	0.6	24.18	6.29	5.02	20.67	2.72	31.32	3.52	981	376
0	1	1	38	1	0	0	0	1	1	0	1	0	24.94	7.6	3.07	102	277	10.54	33	8.92	569	382	44.88	7.11	6.94	1.52	1.39	4.3	230	4.11	141.1	107.9	1.37	2.9	0.98	356	219	6.97	90	1.13	44.19	5.26	4.79	11.1	0.9	63.1	8.18	1185	141
0	1	1	74	1	0	0	0	0	1	1	0	1	25.91	10.5	3.07	89	163	12.77	36	57.6	729	766	26.9	15.44	1.48	1.69	0.58	3.11	158	5.18	132.75	108.7	1.27	2.75	1.25	338	120	8.34	126	1.32	44.31	6.41	1.49	21.62	9.61	25.13	16.5	457	759
0	1	1	74	1	2	0	0	0	1	0	0	0	23.4	6	3.06	107	210	31.9	34	13.66	581	256	12.61	3.28	6.17	4.02	1.13	3.35	78	4.12	139.7	99.4	0.55	2.54	0.89	227	72	2.48	82	0.75	41.01	5.14	0.92	20.32	5.92	260.68	2	857	447
0	1	2	44	4	0	0	1	0	1	1	0	0	23	6	3.05	103	192	3.29	23	20.29	369	570	16.89	13.29	3.87	2.33	0.78	1.65	419	3.69	140.3	101.7	0.67	2.35	1.14	1125	338	0.3	70	0.68	35.44	6.24	3.27	16.7	8.19	67.03	5.63	1387.32	149
0	1	1	43	1	0	0	0	1	1	0	0	0	20.69	8.4	3.02	91	196	7.49	31	10.81	638	694	47.34	3.68	2.06	3.81	1.95	1.17	294	4.19	134.46	101.11	1.01	3.07	1.45	332	36	9.58	85	0.65	24.4	5.28	3.11	14.39	2.76	662.82	5.2	824.15	1378
0	1	2	46	3	2	0	0	0	1	0	0	0	23.14	13.5	3.01	101	269	32.9	37	28.52	385	737	13.95	3.87	4.31	4.54	1.77	2.9	635	4.7	132.67	106.33	1.47	1.31	0.79	280	354	1.19	110	1.47	27.22	4.36	4.19	13.36	4.82	503.95	1.4	77.01	153
0	1	1	76	2	0	0	1	1	0	0	0	0	22.6	7	3.01	96	113	6.54	44	59.74	525	485	49.82	5.98	3.75	6.64	1.41	1.37	404	5.02	140.4	92.76	0.43	1.8	1.64	173	155	7.16	123	0.59	47.19	7.05	2.91	19.39	2.67	615.28	2.33	379.06	196
0	1	2	66	3	0	0	0	0	1	0	0	0	25.99	7.9	3	82	276	11.41	18	20.49	384	365	11.85	3.06	9.35	3.39	0.66	2.41	289	3.28	132.99	95.37	1.07	3.09	1.42	455	83	9.58	118	1.53	25.4	3.1	5.75	19.7	1.49	454.66	3.75	540	190
0	1	2	74	1	0	0	0	0	1	0	0	0	20.42	4.6	3	108	209	15.08	27	31.07	351	400	29.93	5.48	3.67	0.87	1.87	3.7	582	3.29	138.02	104.38	0.68	1.26	1.55	177	38	2	90	0.66	35.46	2.94	4.57	20.64	0.82	156.34	12.61	657	426
0	1	1	76	3	0	0	0	0	1	0	0	0	23.1	7.8	2.98	98	154	15.29	22	7.42	860	673	20.14	3.66	3.97	3.39	1.43	1.3	651	4.63	138.8	107.93	0.7	2.18	1.22	346	83	7.08	98	0.65	22.1	1.82	4.8	15.51	2.51	333.95	14.64	116.63	414
0	1	1	46	4	0	0	0	1	1	0	0	0	23.9	3.9	2.98	111	154	3.6	31	48.8	856	426	34.3	5.96	4.86	1.89	0.67	3.23	633	4.91	143.7	105.6	1.03	2.32	0.98	210	16	1.4	87	0.92	20.14	1.73	0.91	17.68	4.53	426.72	11.64	176.1	372
0	1	2	27	4	1	0	1	0	1	1	0	0	18.7	6.1	2.98	97	295	10.8	51	61.72	341	436	47.39	17.01	6.15	5.77	1.37	4.5	312	4.97	143.92	90.78	0.27	1.5	1.73	130	609	0.63	113	0.97	24.2	5.63	3.17	17.72	1.3	871.35	2.01	394.69	72
0	1	1	69	1	0	0	0	0	0	0	0	0	22.35	4.2	2.97	91	148	12.53	43	9.21	872	778	48.88	3.42	3.43	1.97	0.56	2.08	134	2.51	141.1	97.9	1.16	1.07	1.37	321	523	1.75	122	1.19	37.58	1.84	2.75	14.88	2.16	576.6	8.98	149.01	280
0	1	2	36	4	0	0	0	0	1	0	0	0	22.03	6.9	2.97	93	297	12.36	35	15.09	897	709	12.5	3.93	1.72	2.95	1.88	4.74	254	3.04	144.81	104.14	0.73	2.79	1.75	364	134	1.58	60	1.16	45.63	1.79	3.65	7.31	6.07	95.97	1.49	130.13	178
0	1	1	65	3	1	0	1	1	1	0	0	0	17.3	10.1	2.97	94	86	30.9	47	9.54	662	755	32.28	6.17	2.6	4.36	0.91	1.05	386	4.11	141.3	101.4	1.04	0.83	2.08	358	28	2.12	73	0.68	25.5	1.41	5.57	15.98	1.21	242.9	1.7	385	75
0	1	1	58	1	0	0	1	0	0	0	0	1	32.2	5.6	3.95	90	175	0.38	42	35.62	516	684	20.8	6.22	2.07	2.52	1.01	1.77	176	5.14	138.1	109.7	0.83	2.12	1.14	681	149	1.75	24	0.97	26.5	8.31	4.18	17.18	8.29	486.2	14.63	423.04	90
0	1	2	66	3	0	0	1	0	1	0	0	0	25.97	7.5	3.95	81	229	17.52	35	7.37	559	483	31.15	5.67	7.61	3.42	1.18	3.9	250	3.97	137.21	92.26	0.5	3	1.29	259	169	0.94	82	1.95	24.4	3.23	0.5	16.18	1.08	614.81	5.1	791.19	535
0	1	1	21	4	0	0	0	1	1	0	0	0	23.82	4.9	3.94	107	259	5.86	39	17.35	530	519	36.82	5.33	3.91	1.54	1.5	2.21	494	4.25	144.96	102.3	0.81	2.5	1.88	396	107	2.4	77	0.91	22.12	3.46	2.34	21.92	9.81	117.5	2.43	623	146
0	1	2	72	1	1	1	0	0	0	1	0	0	20	12.8	3.94	105	152	70.5	22	18.57	367	324	27.54	13.08	4.47	2.89	1.55	2.56	402	3.09	137.44	99	0.68	2.82	0.91	417	115	1.13	61	1.33	25.73	1.73	2.85	8.86	7.93	98.68	4.44	1002	278
0	1	2	68	1	0	0	0	0	1	1	0	0	20.3	4	3.94	94	184	3.8	32	47.86	844	538	31.01	13.42	5.95	4.6	1.79	3.65	212	4.57	134.83	108.6	0.63	2.28	1.7	558	29	1.7	55	1.02	24.9	2.17	2.13	17.12	10.12	101.1	16.5	729.78	217
0	1	2	25	4	0	0	0	1	1	0	0	0	24.76	5.9	3.93	91	122	12.19	18	62.29	350	319	29.31	3.05	9.14	1.89	0.72	1.9	241	5.31	136.61	108.67	1.47	3.06	1.85	258	23	4.34	98	0.68	26.7	1.74	3.79	15.01	0.91	360.31	1.4	957	147
0	1	1	52	1	0	0	0	0	1	0	0	0	24.43	7.1	3.93	92	267	15.89	23	28.33	356	588	16.77	7.25	4.7	1.01	1.1	3.07	398	4.87	143.4	108.76	0.27	1.33	1.35	144	60	1.74	89	1.16	33.6	5.43	0.65	19.74	9.39	217.04	16.5	1401	165
0	1	1	50	2	1	0	0	1	1	0	0	0	19.43	4.6	3.92	82	200	10.05	51	27.99	385	211	33.43	3	4.64	0.67	1.12	2.99	347	3.68	135.3	97.6	0.3	0.85	1.18	196	720	0.59	80	0.99	28.6	3.12	3.9	6.8	8.49	82.77	13.32	594.86	129
0	1	1	54	2	2	1	0	0	0	0	0	0	27.1	9.6	2.92	96	154	14.9	23	7.75	816	447	15.37	5.47	4.31	0.78	1.72	2.97	651	6.03	137.87	92.55	1.41	2.11	1.67	146	700	6.4	75	1.08	27.3	3.12	2.58	16.85	3.87	129.2	3	1255.19	245
0	1	1	39	2	1	0	0	1	1	0	0	0	24.6	7.3	3.91	94	148	17	27	19.3	340	317	17.4	6.08	4.92	7	1.33	3.09	230	5.17	140.26	87.2	0.98	2.35	1.8	389	38	6.7	126	1.28	25	1.51	5.83	17.97	8.29	187.59	9.98	291.78	788
0	1	2	69	1	1	0	0	0	0	0	0	0	20.8	5.1	3.91	94	164	3.7	29	6.25	331	411	36.74	5.77	8.09	5.7	1.23	4.96	656	5.26	143.99	90.67	0.82	3.09	1.69	361	362	6.62	88	0.94	33.7	6.81	2.13	20.06	0.84	1055	5.04	79	310
0	1	1	69	2	1	0	1	0	1	0	0	0	22.6	4.5	3.91	114	132	28.5	35	14.82	351	540	15.21	4.7	3.79	1.17	1.04	3.25	411	6.18	139.17	102.25	1.21	0.89	1.16	209	61	1.8	126	1.55	46.93	1.96	2.8	19.49	2.6	33.05	2.43	1070.7	50
0	1	1	52	1	0	0	0	0	1	0	0	0	25.93	9	3.91	105	229	7.62	39	19.09	854	541	43.76	5.25	4.15	3.41	1.98	0.81	55	3.02	134.48	98.7	1.07	2.33	0.99	865	59	1.43	120	1.47	32.42	1.74	2.62	16.89	0.72	283.04	1.26	955.95	131
0	1	1	56	1	0	1	0	0	1	0	0	0	25.06	4.4	3.91	98	257	3.7	41	36.67	880	485	31.25	4.78	5.17	1.74	1.25	3.05	101	3.89	140.8	96.6	1.54	2.39	1.55	217	11	9.44	68	0.8	40.53	3.82	3.36	15.97	0.52	451.9	16.5	77.71	176
0	1	2	51	2	0	1	0	1	1	0	1	1	26.7	4	3.91	92	153	6.38	49	49.51	360	402	45.98	4.71	2.57	2.63	1.2	1.09	73	3.26	137.5	100.1	0.41	0.9	1.92	854	109	7.99	117	1.26	48.69	2.72	4.79	11.38	8.23	42.92	1.8	1820	112
0	1	2	59	2	0	0	0	0	1	0	0	0	20.64	7.7	3.9	96	161	13.37	47	67.69	615	523	40.24	3.07	3.84	0.69	0.93	2.17	202	4.67	141.4	101	1.11	1.16	1.46	178	21	1.35	81	0.85	29.6	6.85	4.15	9.64	6.39	718.49	1.45	428.46	61
0	1	2	43	1	1	0	1	0	1	0	0	0	21.81	8.5	3.89	89	295	9.1	40	13.12	749	549	53.21	6.65	6.53	1.31	1.49	2.22	295	3.38	138.2	100.3	1.26	2.18	0.99	246	500	2	110	0.95	43.38	4.28	4.07	15.38	9.28	134.02	2.64	167.92	127
0	1	2	57	1	1	0	0	0	1	0	0	0	21.3	5	3.88	97	336	1.2	34	30.15	756	300	15.33	3.46	2.82	1.34	1.19	0.98	648	5.06	140.1	101.4	0.72	2.24	1.49	171	1109	1.92	91	0.88	25.4	1.26	4.31	10.43	0.85	124.1	2.48	212.18	320
0	1	2	64	2	1	1	1	1	1	0	0	0	26.7	4.6	3.88	82	154	2.8	44	43.11	645	352	24.83	3.63	3.63	6.76	1.06	3.51	643	3.75	138.8	104.2	1.04	2.46	1.19	286	301	1.67	83	0.78	25.8	2.97	3.37	14.75	1.13	681.34	1.1	1274	91
0	1	1	55	1	0	0	0	1	1	0	0	0	23.7	5.2	3.88	111	115	45.4	40	14.5	571	405	18.73	4.35	4.55	2.74	1.36	3.67	426	5.5	139.33	103.77	0.42	1.93	1.17	174	51	7.06	84	1.15	24.4	1.75	5.48	19.66	0.69	436.92	2.02	745	169
0	1	1	56	4	0	0	0	1	1	0	0	0	20.95	4.7	3.87	97	101	14.9	23	63.47	668	307	49.9	3.24	4.21	3.82	0.8	2.52	337	4.73	140	99.3	0.68	2.19	2.06	166	116	6.65	80	1.16	33.97	5.2	4.35	21.32	8.96	73.56	12.74	195	109
0	1	2	54	2	2	0	0	0	0	0	0	0	23.4	4.2	3.87	97	128	2.2	39	62.08	362	677	53.68	3.07	7.96	6.31	1.13	3.13	555	3.01	137.25	92.16	0.96	2.83	1.56	731	12	2.2	103	0.97	23.8	7.51	2.61	15	2.91	22.7	8.17	1196	436
0	1	1	69	1	0	0	1	1	1	1	0	0	22.53	11.9	3.87	88	217	55.5	38	41.79	752	407	16.55	21.93	1.82	2.34	1.84	3.63	386	4.56	145.4	100.31	0.85	2.35	2.45	522	335	0.76	60	1.14	18.41	4.94	3.62	13.46	0.66	445.7	2.6	1474	153
0	1	2	60	3	2	0	0	1	1	0	0	0	25.41	6.3	1.87	88	230	14.19	36	36.96	620	228	20.44	3.7	2.89	1.34	0.56	1.63	147	3.52	143	106.5	1.4	1.25	1.19	107	82	1.55	124	1.48	27.9	1.12	2.32	17.68	1.3	31.2	9.58	207	533
0	1	1	69	1	0	0	1	0	0	0	0	1	24	4.4	3.87	94	166	0.5	28	20.76	330	281	24.37	3.77	2.24	1.86	0.88	4.69	637	2.97	145.02	93.14	0.99	2.83	1.67	353	697	6.56	39	0.76	28.86	4.56	0.41	22.1	2.41	712.51	4.79	190.5	341
0	1	1	70	1	0	0	0	0	1	0	0	0	21.91	5.5	2.87	82	199	12.46	36	52.28	644	699	11.71	3.35	2.98	2.95	1.27	0.66	617	4.57	135.12	100.45	1.14	2.51	1.18	257	227	0.3	75	1.78	26.7	1.85	2.42	10.08	10.48	348	7.7	1425.57	132
0	1	1	32	4	1	0	0	0	1	0	0	0	19.7	7.3	2.86	96	197	10.4	32	12.43	627	457	32.9	3.49	4.53	3.14	0.55	2.05	279	3.02	141.2	99	0.89	2.15	1.67	240	134	3.39	112	0.74	46.14	2.12	0.45	21.81	8.17	121.2	2.27	1137.48	434
0	1	1	20	1	1	0	1	0	1	0	0	0	21.62	10.8	3.84	92	213	21.8	19	58.06	790	315	14.34	3.46	9.13	3.73	1.79	2.53	528	4.53	132.07	106.28	1.54	2.66	0.96	234	170	0.38	85	0.63	25.5	1.38	0.78	12.73	9.35	121.2	2.2	76	573
0	1	2	50	3	0	0	0	1	1	0	0	0	24.58	5.4	3.84	86	244	6.47	23	9.68	748	391	23.91	5.94	3.62	0.91	1.12	2.08	527	4.64	149.4	96.8	1.17	2.16	2.06	222	20	0.9	113	0.63	46.55	7.54	2.37	15.57	1.95	676.12	0.7	1127.22	91
0	1	1	71	1	0	1	0	0	1	0	0	1	21.45	8.3	3.83	84	295	12.38	47	65.21	729	616	17.52	4.15	4.76	6.45	1.88	0.69	399	3.73	145.21	90.73	0.24	1.81	1.86	187	32	11.3	64	1.07	47.16	11.18	2.9	16.99	8.97	139.1	3.07	1064.48	125
0	1	2	62	2	1	0	1	0	1	0	0	1	25	4.6	1.83	96	301	2.3	32	28.3	338	403	13.92	6.79	3.6	1.17	1.55	1.6	399	4.61	140.2	112.3	0.99	2.78	0.96	145	52	4.06	83	0.75	31.1	1.28	0.33	14.48	1.7	67.56	6.9	1383	387
0	1	2	55	1	1	0	0	0	0	0	0	1	22.4	7.1	2.83	88	236	22.18	22	6.13	589	521	15.86	6.61	1.73	2.52	0.56	2.72	476	3.71	135.7	99.7	0.69	2.19	1.26	315	36	6.12	59	1.44	20.41	4.61	5.12	15.39	6.15	602.48	4	192.35	313
0	1	1	30	2	2	0	0	1	1	0	0	0	22.93	4.5	3.83	98	194	3.9	30	46.91	348	534	20.5	3.42	5.48	1.56	1.35	2.96	277	3.75	141.43	103.55	1.13	1.31	1.07	664	105	1.28	77	1.04	36.34	5.61	0.81	7.15	0.5	551.53	5.91	807.18	196
0	1	2	62	2	0	0	0	0	0	0	0	0	21.47	7.8	3.82	94	158	12.74	27	12.19	348	714	33.11	3.08	3.78	1.47	1.29	1.93	310	4.46	131.5	93.2	0.9	1.78	1.75	849	101	0.19	27	1.46	36.1	1.22	5.23	15.3	9.81	73.43	4.87	741.94	417
0	1	2	46	2	1	0	1	0	1	0	0	1	23.4	7.6	3.81	85	119	14.2	23	11.22	789	495	17.74	5.53	3.66	6.38	0.91	3.51	626	4.28	143.42	92.53	1.46	2.93	1.53	802	204	2.14	62	1.32	26.8	1.81	1.7	14.74	1.13	661.9	14.23	1576.81	626
0	1	1	77	3	0	0	0	0	1	0	0	0	23.48	7.6	3.81	82	268	10.61	34	6.32	872	391	23.06	4.8	5.41	0.64	2.47	2.27	153	4.65	134.3	104	0.95	2.31	1.75	277	452	0.88	68	0.92	24.6	1.73	3.23	13.59	1.59	227.2	6.2	384	424
0	1	1	58	3	0	0	1	1	1	0	1	1	23.38	5	3.79	101	288	16.1	29	13.56	535	392	12.83	4.77	4.95	1.64	1.26	2.27	143	4.84	134.7	99	1.59	2.16	1.93	353	177	1.19	78	0.76	24.94	5.39	4.47	13.44	2.7	502.43	11.93	390.8	330
0	1	2	35	1	0	0	0	0	1	0	0	0	22.53	8.5	3.79	98	158	7.47	39	5.42	388	559	23.56	5.58	5.75	2.74	1.14	0.82	458	3.37	137.96	93.1	0.7	2.41	1.82	248	59	8.06	119	1.91	24.6	1.74	1.39	9.87	5.25	195.07	2.55	146	431
0	1	2	49	2	2	0	0	0	1	0	0	0	24.4	8.8	3.79	83	220	5.4	28	17.3	341	343	51.36	4.43	4.12	1.65	1.85	1.8	595	4.47	138.23	102.45	0.5	1.82	1.33	150	154	2.31	58	0.94	24.9	3.83	2.96	10.77	9.47	1770	1.01	1242	484
0	1	1	40	2	0	0	1	0	0	0	0	1	26	6.8	3.78	98	86	9.6	23	68.52	603	590	52.68	3.3	5.84	1.52	1.21	1.34	258	5.11	139	99.7	0.87	1.29	1.87	284	151	1.82	65	1.85	34.39	6.51	3.16	13.17	1.27	788.58	16.5	105.74	211
0	1	1	43	2	0	0	0	0	1	0	0	0	26.08	4.5	3.78	97	215	8.9	22	69.77	561	308	18	3.58	3.23	1.81	0.96	4.63	340	5.55	141.08	95.74	1.44	3.07	1.28	522	628	9.44	94	1.21	24.2	2.52	2.64	15.43	0.75	95.49	3.4	430	260
0	1	2	29	1	0	0	0	0	1	0	0	0	17.6	3	3.78	91	112	6.97	34	69.21	662	458	19.04	3.42	6.62	6.75	1.17	2.57	658	4.11	137.5	100	1.56	2.42	1.49	202	105	1.61	108	1.16	24.76	7.02	5.54	7.69	6.09	577.55	14.61	1214.5	163
0	1	1	58	4	1	0	0	1	1	0	0	0	22.55	7.3	3.77	86	265	2.92	43	45.65	645	415	31.03	5.15	3.65	2.8	1.56	1.07	664	3.86	142.7	105	0.28	1.73	0.88	356	41	1.98	66	0.93	45.63	7.92	3.1	14.48	0.79	639.8	10.62	383.21	120
0	1	2	29	1	1	0	0	0	1	0	0	0	21.16	7.1	3.76	96	163	4.28	17	3.87	664	638	17.35	3.07	5.96	4.53	1.18	2.47	493	4.33	137.15	106.89	0.59	0.98	1.72	291	76	0.19	95	1.14	33.3	5.88	3.82	19.85	0.87	25.63	2.81	226	78
0	1	1	55	2	1	0	1	1	0	0	0	0	27.7	3.1	3.76	92	195	10.89	48	6.8	701	451	34.6	3.62	7.63	1.34	1.44	2.67	346	4.17	144.63	105.61	1.45	1.32	1	352	343	1.33	87	1.1	16.96	5	1.82	21.3	0.69	192.66	1.1	444.5	231
0	1	1	66	1	0	0	1	0	1	0	0	0	22.06	9.1	3.76	99	258	8.38	35	8.86	693	411	50.69	6.63	4.83	0.69	1.32	2.58	436	4.42	141	97.1	0.89	1.54	2.5	131	112	3.82	98	1.33	30.4	1.72	3.38	21.29	1.98	15.75	5.47	283	308
0	1	2	74	2	0	0	0	0	1	0	0	0	21.9	3	3.76	88	158	1.3	40	22.74	824	520	14.76	3	4.84	0.82	0.6	4.03	900	6.12	133.46	102.7	1.26	1.12	0.8	291	15	1.5	83	0.75	47.91	2.94	2.79	17.03	0.89	144.22	13.55	1062	403
0	1	1	51	4	1	0	0	0	1	0	0	0	23.8	8.1	3.72	99	194	11.1	55	35.3	706	780	44.25	4.4	4.69	1.19	0.87	2.83	387	3.52	137.8	99.8	1.23	0.93	0.78	124	28	2.4	97	0.97	47.81	3.27	4.43	5.95	1.48	148.7	16.5	86	1547
0	1	2	31	2	0	0	0	0	1	0	0	1	25.4	4.6	3.71	86	313	2	40	66.73	321	207	24.37	4.68	7.83	3.55	1.21	2.78	279	4.14	136.6	95.5	0.44	1.37	2.28	334	54	1.47	78	1.46	20.6	1.68	2.91	17.55	2.61	133.81	1.14	172	91
0	1	1	53	1	0	1	0	0	0	0	0	0	23.45	6	3.71	98	179	10.04	23	68.33	574	496	42.64	4.22	4.46	3.94	1.82	1.44	342	4.32	136.22	108.78	0.71	3.19	1.04	126	309	0.25	112	1.45	24	1.66	2.56	14.62	3.49	764.59	3.62	323	153
0	1	1	53	1	0	0	0	1	1	0	0	0	23.82	7.3	3.7	107	170	2.95	23	4.46	882	443	33.53	4.76	2.42	1.93	0.63	4.2	569	5.81	139.7	98.47	0.93	2.09	1.72	252	53	8.66	100	1.25	25.5	1.26	4.24	15.72	0.91	306.44	2.78	642.6	114
0	1	2	77	3	1	0	0	0	1	0	0	0	17.9	6.2	3.69	100	245	10.6	25	48.38	770	471	30.85	4.85	4.12	3.75	0.86	1.81	665	4.2	138.3	95.92	0.67	1.14	1.44	213	111	1.9	49	0.77	38.4	2.06	4.57	10.72	9.7	97.06	3.85	925	631
0	1	2	47	2	1	0	0	0	1	1	0	0	21.96	5.9	3.68	102	145	13.3	38	58.49	651	476	28.41	13.84	9.31	4.57	1.39	3.29	281	4.43	139.36	104.84	0.62	3.08	1.89	380	56	2.12	83	0.73	34.08	1.65	5.29	20.02	5.9	432.7	2.64	184.1	217
0	1	2	54	1	2	0	0	0	1	0	0	0	21.5	8.8	3.68	114	319	13.5	18	8.69	526	647	36.06	4.2	9.12	5.17	0.89	2.46	364	3.61	145.08	100.7	1.58	1.88	1.9	329	27	1.51	95	0.83	24.3	1.53	1.96	9.72	6.97	663.7	7.74	421.16	99
0	1	1	57	3	0	0	0	0	1	0	0	0	22.5	5.6	3.68	101	232	16.45	35	61.18	326	648	52.77	5.89	4.12	5.77	2.01	1.87	512	4.83	137.4	104.75	1.11	0.86	1.13	188	301	1.62	121	0.82	23	1.53	4.66	12.96	6.26	126.39	8.81	205	134
0	1	1	66	1	0	0	0	0	0	0	0	0	22.67	4.2	3.67	83	198	3.66	23	23.43	580	437	37.25	6.33	8.87	1.22	0.57	2.19	533	4.36	131.2	103.07	0.74	3	2.22	172	272	4.89	59	0.99	23.4	3.29	3.83	13.78	4.93	418.75	7.26	140	285
0	1	2	74	2	0	0	1	0	1	0	0	0	28.69	7.5	3.67	99	239	14.5	32	41.9	543	352	39.47	3.48	1.89	1.87	1.93	2.98	631	6	132.16	94.08	0.71	1.73	1.78	122	72	8.49	114	1.16	30.31	2.97	0.58	13.03	7.01	256.16	11.32	650.83	123
0	1	1	67	1	0	0	0	1	1	0	1	1	24.8	5.8	3.65	85	126	5.9	37	13.41	350	546	13.67	3.67	5.64	6.33	1.65	4.75	364	3.62	144.34	101.81	0.86	2.48	1.53	587	38	4.8	66	1.1	25.6	9.39	2.3	14.38	2.78	107.78	6.76	89.52	115
0	1	1	74	2	0	0	1	0	1	0	1	1	23.79	10.6	3.65	94	336	62.58	49	47.7	333	435	41	4.64	4.47	3.03	0.74	2.52	279	5	140.02	90.36	1	2.61	1.7	631	47	9.45	88	1.52	17.9	3.61	5.99	10.5	7.64	53.35	4.1	195.26	433
0	1	2	66	1	0	0	0	0	1	0	0	0	24.07	6.3	3.64	108	141	9.71	16	16.67	328	414	33.99	3.63	7.62	5.42	1.06	1.23	431	5.01	142.67	105.43	0.88	1.2	1.3	215	139	4.48	126	1.46	21.8	3.45	2.24	20.33	1.68	886.89	3.67	175.34	142
0	1	1	51	2	1	0	0	0	0	0	0	0	33.1	9.8	3.63	105	168	6.25	42	13.49	795	336	29.35	6.53	2.76	0.6	1.24	1.34	548	4.5	142.1	99.5	0.81	2	1.25	176	155	0.97	110	1.54	39.28	1.53	3.07	11	22.46	12.92	11.37	472.68	141
0	1	2	59	1	0	0	1	0	1	0	1	0	27.1	7.3	3.62	75	324	7.64	26	46.36	551	277	29.76	5.82	6.53	1	1.73	5.15	546	5.59	143.03	101.3	1.12	2.62	1.28	122	147	2.72	108	1.52	24.1	11	3.96	13.66	5.5	184.9	2.44	1107.71	391
0	1	1	34	1	0	0	0	1	1	0	0	0	24.98	4.6	3.62	94	259	10.62	34	39.23	541	502	31.43	3	4.64	6.71	0.98	2.99	418	3.89	141.1	98	1.19	2.75	0.64	263	25	6.66	49	0.92	43.04	7.6	3.45	13.28	1.38	556.48	8.03	149.78	248
0	1	2	66	1	0	0	1	0	1	0	0	0	16.6	4.3	3.62	99	174	9.63	36	13	821	517	28.04	4.72	8.58	6.97	2.01	4.27	338	5.42	139.48	106.29	1.3	2.77	1.22	176	106	4.06	104	1.18	26.67	4.02	4.01	8.7	8.71	69.63	9.03	498.26	176
0	1	2	29	4	1	0	0	0	1	0	0	0	15.6	1.7	3.61	83	77	4.4	30	60.14	728	229	46.76	6.13	2.95	1.61	0.93	1.38	501	3.81	139.1	98.1	0.81	2.4	1.65	255	99	8.27	40	0.9	26.65	4.01	3.06	10.65	2.55	518.53	3.6	496.4	165
0	1	2	58	2	0	0	0	0	0	0	0	0	23.17	3.1	3.61	104	75	16.65	32	63.86	368	487	28.61	3.62	4.24	6.14	0.96	2.55	585	4.09	134.6	97.4	0.73	2.71	1.18	349	169	6.95	58	1.69	30.3	2.66	4.17	14.3	1.61	232.76	2.13	1219	1594
0	1	2	77	1	0	0	1	0	1	0	0	0	25.19	4	3.61	79	162	10	32	17.53	563	572	44.4	4.85	5.98	0.9	0.58	3.65	1001	5.22	144.79	112.9	0.83	1.39	1.83	94	154	5.46	72	1.54	29.3	3.22	1.17	8.31	8.1	149.6	1.15	669.22	87
0	1	1	18	4	1	0	0	0	1	0	0	0	34.3	7.5	2.6	84	153	7.4	24	31.07	363	370	32.85	4.26	6.1	1.37	1.54	3.51	410	4.55	136.54	104.14	0.4	2.07	1.84	227	209	9.29	47	1.9	19.22	2.03	3.37	17.65	6.92	839.38	1.33	1028	95
0	1	1	49	3	0	0	0	1	1	1	0	0	22.5	5.1	2.6	92	204	14.61	44	8.9	611	535	36.45	16.49	3.08	6.23	1.13	1.56	308	3.7	138.4	100.9	0.47	1.98	1.26	235	50	4.32	39	0.88	31.67	4.94	1.54	11.87	6.34	691	2.7	1212	102
0	1	1	26	2	2	1	1	0	1	0	0	0	23.7	5.5	2.59	85	283	3.98	23	44.66	656	413	30.34	6.24	2.09	1.28	0.86	0.7	357	3.47	141.1	99.2	0.82	2.46	1.51	246	96	8.27	73	0.8	20.06	4.94	5.28	19.63	2.12	892.15	6.59	189	161
0	1	2	61	1	0	0	0	0	1	0	0	0	20.6	7.2	2.59	72	170	31.8	22	31.95	496	533	49.76	3.38	4.68	2.94	1.04	2.76	217	3.33	143	96.8	1.29	1.56	1.17	294	159	0.52	122	1.09	23.2	2.23	3.86	19.27	3.92	206.39	8.87	802	98
0	1	1	50	1	0	0	0	0	1	1	0	0	23.1	8	2.59	76	189	9.7	38	31.44	388	176	14.66	11.72	4.7	4.27	1.21	2.4	468	5.43	136.4	101.7	0.6	2.59	1.59	290	808	1.66	87	0.63	29.84	2.13	4.45	22.01	5.7	317.4	2.5	439.7	187
0	1	1	43	2	0	0	0	1	0	0	0	0	20.04	5.1	2.59	83	279	7.11	48	41.79	504	466	24.87	4.4	2.66	1.02	0.8	3.5	625	4.5	133.82	108.41	0.79	1.39	1.11	145	14	2.5	92	0.6	23.5	1.42	3.58	13.51	3.24	30.7	4.63	380.48	80
0	1	1	41	1	0	0	1	0	1	0	0	0	23.94	5.9	2.57	77	280	10.03	39	37.23	830	755	46.65	4.63	2.37	1.32	1.85	1.22	404	3.98	134.44	102.73	0.78	3.06	1.32	776	176	6.45	87	0.86	41.27	7.19	0.67	16.17	8.7	207.55	6.07	1809	171
0	1	2	66	2	1	0	0	0	1	0	0	0	23.3	4	2.56	89	180	2.8	40	15.44	537	314	28.62	4.63	9.09	4.27	1.78	3.81	480	5.21	144.56	90.53	1.09	2.26	1.78	904	112	0.89	71	1.31	38.92	2.35	5.75	7.47	1.78	545.51	4.04	195	296
0	1	1	52	4	0	0	0	0	1	0	0	0	22.12	4.2	2.56	87	278	4.74	32	5.57	818	296	44.33	3.65	3.86	1.57	1.01	3.6	169	3.93	136.9	92.2	1.36	2.76	1.51	248	169	1.7	87	0.69	27.53	5.18	4.92	20.86	2.67	225.67	16.5	376.29	534
0	1	1	56	1	2	1	1	1	1	0	0	0	22.5	8.4	2.56	81	362	21.6	35	8.03	522	470	35.97	3.4	5.83	1.6	1.17	3.53	111	4.82	140.5	104.2	1.06	2.11	1.4	240	72	0.63	96	1.52	42.57	1.34	3.36	17.19	2.06	685.01	7.7	1601	327
0	1	1	46	2	1	0	0	1	0	0	0	0	20.39	5.7	2.56	81	152	15.27	40	66.19	825	592	14.44	4.39	6.91	6.25	1.76	4.53	694	4.71	146.11	99.01	0.53	2.47	2	587	53	4.89	119	1.1	47.83	1.92	2.17	17.12	0.86	651	3.5	1126.54	126
0	1	1	60	1	0	0	1	0	1	0	0	1	21.9	8.4	2.55	77	212	8.36	34	12.3	557	415	38.53	4.28	8.92	4.99	0.68	5.03	649	4.49	141.01	100.67	0.87	3.08	1.46	795	83	1.72	59	1.43	46.8	2.04	3.89	9.56	7.89	69.6	4.04	1288	406
0	1	1	50	2	0	1	0	0	1	0	0	0	24.88	7.1	2.55	86	262	18.07	16	17.7	559	429	18.3	3.05	8.69	1.92	1.08	2.63	450	3.97	144.54	101.19	0.92	2.47	1.02	228	32	9.12	118	1.12	24.6	1.86	0.65	20.02	5.03	108.6	1.1	1146	1414
0	1	2	77	1	0	1	0	0	1	0	0	1	22.44	6.2	2.55	80	185	5.06	47	73.1	323	669	39.16	3.37	4.37	0.75	1.59	2.55	889	6.47	136.5	103.6	1.05	2.1	1.48	333	107	0.23	114	0.97	25.44	6.55	5.33	22.48	2.9	702.75	9.59	1433.89	102
0	1	1	79	3	0	0	0	0	1	0	0	1	24.8	3.7	2.53	87	163	0.6	26	70.42	884	423	28.46	4.52	1.88	1.91	1.53	3.06	559	5.81	142.15	91.32	0.45	1.99	1.67	327	21	5.1	69	0.83	23.06	4.16	2.48	8.57	5.54	379.5	5.52	470.79	132
0	1	1	57	1	0	0	1	0	1	1	0	0	24.6	5.2	2.52	80	207	2	34	8.3	348	385	53.64	15.73	1.57	0.58	0.5	0.49	900	5	144.3	105.7	0.81	2.14	1.49	128	39	3.81	69	1.66	22.9	5.07	0.8	9.41	8.67	125.3	2.54	788	617
0	1	2	71	3	1	0	0	0	1	0	0	1	27.7	8.6	2.52	82	252	22.88	28	11.3	828	427	14.9	3.05	9.4	3.02	0.83	6.14	237	2.8	135.7	103.8	0.93	2.19	1.18	138	130	6.46	109	0.75	32.19	1.35	4.19	13.97	1.27	321.38	2.9	178.44	86
0	1	1	42	4	0	0	0	0	1	0	0	0	25.42	8.7	2.51	93	230	9.97	21	59.2	521	495	42.04	3.34	3.36	6.46	0.89	3.45	227	3.73	137.4	99.7	0.73	2.12	2.24	299	43	4.34	59	1.05	41.4	1.38	3.46	9.96	5.42	316.57	2.12	668.44	330
0	1	1	45	3	0	0	1	0	1	0	0	0	22.06	7	2.51	83	185	18.87	25	70.84	855	395	32.37	3.02	5.66	1.05	1.6	2.15	266	3.35	142.1	90.52	0.67	1.64	1.38	169	90	6.83	103	1.02	39.74	4.14	2.41	13	2.68	851.74	15.51	422.56	913
0	1	1	56	3	1	0	0	0	0	0	0	0	24.09	5.2	2.51	81	115	7.59	17	64.99	843	425	18.99	4.1	3.63	5.24	1.11	2.77	279	3.14	137.11	105.78	1.33	2.52	1.97	270	124	3.37	98	0.76	33.38	2.08	5.26	13.2	2.19	562.39	3.95	1130	193
0	1	2	54	1	0	0	0	0	0	0	0	0	24.27	6.9	2.49	84	267	3.32	47	27.2	547	389	28.9	3.65	3.86	3.17	1.88	4.11	685	5.11	146.12	102.86	0.77	2.62	1.16	860	141	1.13	97	1.55	28.96	1.75	5.84	15.08	1.65	246.61	2.9	1334.71	468
0	1	2	42	1	2	0	0	0	1	0	0	0	22.6	13.8	2.48	79	438	132.7	35	4.31	627	721	47.3	3.36	3.03	5.21	1.03	1.6	323	6.72	131.5	96.1	1.44	1.52	2.17	144	274	2.16	31	0.71	21.35	5.58	0.41	6.27	2.73	722.5	14.41	1314	261
0	1	2	63	2	0	0	0	1	1	0	0	0	25.01	4.8	2.46	90	193	15.73	37	9.4	361	304	29.34	6.8	3.54	1.54	1.04	1.84	485	4.36	141.2	102.4	0.52	3.01	2.32	241	34	1.01	92	0.76	33	6.11	3.65	12.31	8.73	225.22	5.56	960.32	107
0	1	2	41	2	1	0	0	0	0	0	1	0	19.59	4.6	2.46	79	227	16.35	25	15.86	875	302	12.11	4.05	6.93	2.79	1.46	0.88	441	4.23	133.57	105.84	0.22	1.88	1.77	250	173	6.49	73	0.55	24.76	1.62	1.63	8.53	2.17	71.94	1.5	781	297
0	1	1	79	2	0	0	1	0	1	0	0	0	20.8	8.9	2.45	87	284	15.66	36	10.85	364	713	20.64	4.78	2.35	1.53	1.18	2.24	640	4.85	133.1	96.7	0.91	2.3	1.09	267	48	3.63	74	0.7	41.24	3.22	5.74	11.29	8.83	381.38	1.3	124.6	327
0	1	1	51	1	0	0	0	0	0	0	0	0	25.7	4.1	2.45	87	266	10.07	22	18.84	322	478	48.55	5.7	4.57	4.22	1.51	3.57	469	2.97	145.15	91.55	1.58	2.21	0.95	519	101	1.67	118	1.1	31.7	2.25	2.41	10.05	5.82	27.81	5.56	348	183
0	1	1	55	2	0	0	0	0	1	0	1	0	24.37	5.9	2.42	85	172	12.38	35	56.91	832	477	20.74	4.5	2.33	0.82	1.43	0.63	428	5.68	141.19	106.01	0.8	2.21	1.95	165	393	2.07	90	1.56	25	1.34	3.64	15.2	0.61	129.42	4.98	404.35	124
0	1	1	39	2	0	0	0	0	0	0	0	0	23.63	5.1	2.42	78	136	2.6	37	29.89	829	455	25.99	6.59	5.07	4.04	1.12	2.72	620	4.71	133.3	107.1	1.64	2.66	1.05	171	28	1.28	103	1.38	23.3	1.34	2.54	18.59	8.12	84.74	8.53	172	274
0	1	1	70	3	0	0	1	1	1	0	0	0	23.42	6.4	2.4	75	143	12.7	32	53.71	369	530	42.8	5.91	4.37	1.89	0.96	2.43	422	3.64	136.3	99.4	0.4	1.06	1.33	139	236	7.8	121	1.37	25.5	1.45	4.31	16.39	3.11	171.4	1.1	385.97	297
0	1	1	56	4	2	0	0	0	0	0	0	0	24.91	5.5	2.4	91	177	6.8	28	10.79	506	391	17.63	5.33	6.84	3.55	2.04	3.39	221	5.02	136.9	98	0.93	2.38	1.57	616	109	0.85	112	0.79	27.2	3.69	1.77	7.64	6.54	579.38	8.33	84.46	81
0	1	1	57	1	1	1	0	0	1	1	0	0	19.1	3.7	2.39	92	102	51.1	30	8.82	348	300	53.99	13.64	3.4	0.64	1.18	1.64	340	4.57	141.4	103.1	0.81	2.75	1.2	93	281	0.62	81	1.23	33.4	1.64	1.53	19.34	10.17	135.8	1.78	1083	778
0	1	1	79	2	1	0	0	0	1	0	0	0	25.2	6.2	2.38	86	176	11.98	52	32.56	346	749	16.76	4.55	8.16	3.18	1.6	4.29	429	3.41	140.45	108.86	1	3.06	1.72	348	89	1.7	99	0.8	28.7	2.07	3.59	22.85	2.07	111.13	13.56	845.55	302
0	1	1	59	1	0	0	0	0	1	1	0	0	21.1	7.4	2.38	95	169	12.69	39	37.25	616	224	37.84	11.51	4.2	0.42	1.21	2.67	530	3.6	140.9	99.9	0.64	1.73	1.58	262	84	0.8	70	1.41	27.61	4.86	5.58	15.35	8.16	65.64	3.5	1104	150
0	1	2	66	1	0	0	0	0	1	0	0	1	20.8	4.2	2.37	99	121	10.3	22	52.28	833	323	36.29	15.97	5.22	5.9	2.2	2.79	508	4.17	133.8	105.1	0.51	1.2	1.33	201	68	5.09	110	0.68	29.76	6.99	2.51	12.98	7.67	482.88	1.64	485	112
0	1	2	72	4	0	0	0	0	1	1	0	0	22.87	6.1	2.36	99	280	17.82	19	62.98	743	363	42.98	11.59	7.88	1.42	0.97	6.33	128	4.64	142.1	92.9	0.55	1.74	1.12	285	92	5.46	109	1.27	24.1	4.41	0.87	17.82	2.93	444.21	0.84	457.46	300
0	1	1	28	1	0	0	0	0	1	0	0	0	25.67	6.8	2.36	98	184	3.38	34	26.48	890	314	17.71	3.13	4	0.83	1.36	3.54	279	4.03	133.44	106.48	1.31	2.41	1.99	309	102	6.47	76	1.52	25	7.22	6.21	13.23	1.3	239.07	10.86	332	400
0	1	1	79	1	0	0	0	0	1	0	0	0	23.5	8.9	2.35	97	273	9.79	24	37.71	495	479	36.12	4.81	7.81	3.52	0.84	4.07	688	3.42	142.25	92.11	1.44	0.85	1.2	143	45	9.17	62	1.12	35.13	4.16	4.08	16.1	1.89	42.15	13.73	913	170
0	1	1	53	4	2	0	1	1	0	0	0	1	23.88	9.9	2.35	70	309	182	34	14	666	484	27.83	4.28	1.88	3.67	0.57	1.44	432	4.37	132.29	104.39	1.13	2.23	1.84	125	103	0.84	67	0.63	35.71	7.27	2.45	21.54	5.7	677.75	9.4	136	136
0	1	1	73	4	0	0	0	0	1	0	0	0	23.01	5.4	2.34	114	150	4.03	29	17.7	896	317	52.14	4.75	4.27	2.91	1.46	4.65	484	3.5	135.59	100.2	0.47	2.31	1.56	196	89	8.16	90	1.5	25.2	6.42	4.2	9.64	1.45	145.7	6.11	1209.14	147
0	1	2	65	1	0	0	0	0	1	1	0	0	20.6	7.1	2.32	93	198	17.42	44	14.05	768	760	18.67	13.24	3.99	1.27	1.48	2.14	103	4.59	145.8	96.4	0.8	2.01	1.31	181	60	6.66	68	1.2	23.2	2.07	2.9	18.32	0.83	34.24	16.5	253	87
0	1	1	29	2	0	0	0	0	0	1	0	0	22.88	6.2	2.32	100	293	10.73	34	56.89	360	422	32.97	12.92	3.52	1.1	0.96	2.21	247	5.63	142.1	100	0.27	2.86	1.8	712	506	7.11	107	0.82	42.5	3.2	6.18	17.76	3.77	65.3	3.79	657	269
0	1	2	53	4	0	0	0	0	1	0	0	0	25.5	6	2.31	90	146	16.5	23	36.16	527	396	41.35	4.18	3.18	5.72	0.95	2.82	603	5.36	141.31	107.68	0.81	2.83	1.64	246	91	1.52	80	0.89	22.4	1.16	2.49	17.72	9.66	532.69	13.84	1216	313
0	1	1	42	2	0	1	1	1	1	0	0	0	23.4	10.4	2.31	92	266	4.1	41	16.74	340	790	31	4	4.7	7.1	1.4	1.31	480	5.09	144.42	107.59	0.75	3.16	1.33	130	59	2.23	103	0.73	29.8	3.27	3.35	10.51	5.39	513.3	7.56	130.4	770
0	1	1	58	1	0	0	0	0	1	0	0	0	26	7.6	2.31	88	203	9.84	48	8.5	856	561	24.29	4	8.27	5.14	1.51	1.68	293	4.8	136.26	107.4	0.57	2.36	0.99	883	101	1.66	109	1.07	26.72	6.4	4.16	7.17	6.03	14.14	16.5	733.04	72
0	1	2	72	2	0	0	0	0	1	1	0	0	19.67	7.9	2.3	102	208	14.7	47	17.97	353	381	50.84	21.94	6.29	5.04	1.23	1.65	588	5.85	141.05	102.95	0.27	0.96	1.96	118	127	5.86	65	0.9	23.42	6.46	4.08	8.45	3.93	846.53	4.2	209	287
0	1	2	54	1	0	1	0	0	1	1	0	1	23.9	9.1	2.29	85	215	12.52	28	14.51	682	348	44.07	12.87	1.7	0.61	0.77	0.66	475	3.56	141	110.18	0.71	2.22	1.1	183	263	4.27	89	0.91	29.2	1.72	4.86	14.51	8.05	249.74	2.4	1386	122
0	1	2	79	1	1	0	0	0	1	0	1	1	27.7	6.4	2.28	73	135	7.98	47	24.4	355	502	15.33	3.86	3.64	1.2	1.31	3.86	650	3.09	145.69	89.7	1.43	2.76	0.92	245	113	2.55	105	1.02	46.4	5.26	1.88	6.29	7.76	717.79	8.76	1727.22	337
0	1	1	78	3	1	0	0	1	1	0	0	0	23.7	7.7	2.26	77	167	9.8	21	23.05	357	448	48.08	6.02	4.42	5.64	1.96	4.36	531	5.85	145.94	96.2	0.51	1.82	1.51	166	145	6.22	70	1.09	30.3	10.86	0.53	18.57	5.62	360.7	2.65	249	425
0	1	1	71	1	0	0	1	0	1	0	0	1	23.22	6.4	2.24	90	132	2.48	43	6.89	560	691	15.04	3.97	4.34	2.75	1.66	3.53	231	4.32	142.6	105.4	0.6	1.81	1.4	148	129	0.61	42	0.71	46.01	3.35	4.68	16.12	0.81	363.32	10.3	1133	104
0	1	2	47	2	1	0	0	0	0	0	0	0	22	4	2.24	84	113	15.82	37	11.6	333	367	23.79	3.44	5.94	2.82	0.96	3.53	347	2.96	138.6	94.7	0.24	1.27	1.2	120	105	8.74	96	0.91	36.34	5.18	4.09	14.43	3.79	172.36	2.1	565	712
0	1	1	63	1	1	0	0	0	0	0	0	0	23.99	2.9	2.23	83	80	14.6	36	39.41	705	413	49.86	5.04	6.92	6.31	1.85	4.67	289	4.85	132.48	105.99	1.24	3.07	1.93	180	209	7.53	88	0.75	32.49	1.69	3.78	15.56	4.34	208.7	11.51	482.77	352
0	1	1	75	3	0	0	0	0	1	0	0	1	20	4.6	2.23	89	146	2.61	24	64.29	354	453	21.67	6.11	7.86	1.37	0.79	4.82	527	4.95	141.8	99.5	0.65	2.3	2.35	342	42	0.53	63	0.83	17.02	7.4	0.49	9.38	2.02	140	3.71	1236.11	371
0	1	2	53	2	0	0	0	0	1	0	0	0	23.03	4.9	3.21	82	104	14.72	32	32.15	864	393	20.59	6.08	8.31	4.77	2.03	3.19	593	5.6	141.07	100.9	0.75	1.69	0.93	267	156	9.02	92	0.9	38.68	4.57	1.4	13.34	0.55	175.62	9.3	802.68	1097
0	1	1	53	3	0	0	0	0	1	0	0	0	26.59	7.4	3.21	90	152	16.51	52	9.7	710	521	12.78	3.05	5.8	5.84	1.35	3.08	468	4.5	139.51	94.19	1.59	1.26	1.9	285	38	1.44	67	3.55	48.74	2.96	0.71	15.82	3.52	525.8	10.43	1204	111
0	1	1	56	1	0	1	0	0	1	0	0	0	19.6	5.1	3.18	73	180	1.5	33	65.14	819	543	29.93	5.58	4.8	3.21	1.72	3.33	446	6.04	137.28	109.2	0.53	1.75	1.81	311	52	8.17	84	1.06	37.53	5.89	3.89	19.2	1.43	66.14	3.6	205	298
0	1	1	52	2	1	0	1	0	1	0	0	0	19.61	5.1	3.13	70	94	17.4	24	66.28	613	578	23.48	3.4	2.98	1.34	0.87	1.66	179	7.19	135.5	96.5	0.82	1.72	2.6	144	95	1.97	124	1.9	33.53	5.09	3.69	15.88	4.06	582	1.34	975.8	119
0	1	1	50	4	1	0	0	0	1	1	0	0	25.6	3.3	3.11	76	211	11.09	34	19.13	515	461	37.91	21.96	5.12	4.32	1.41	2.78	670	4.76	134.6	95.4	1.35	1.94	1.45	192	909	6.05	72	1.1	21.5	1.32	3.09	16.97	0.71	561.37	7.46	116	337
0	1	1	79	2	0	0	0	0	1	0	0	1	26	4	3.1	70	142	17.28	50	30.68	567	800	22.28	3.46	3.01	5.31	0.89	1.54	174	3.62	136.7	96.8	0.86	2.18	1.32	318	68	1.79	75	1.03	50.34	2.32	5.1	6.53	8.89	602.93	10.04	356.51	865
0	1	1	42	1	1	0	0	0	1	0	0	0	24.49	3.3	3.01	64	145	3.23	35	43.73	856	367	15.44	4.8	5.3	5.64	1.33	1.71	604	2.98	146.41	101.6	1.27	2.74	1.68	196	57	2.47	60	1.23	45.77	3.67	0.93	14.41	3.83	485.15	2.6	70	86
0	1	1	34	4	1	0	1	0	1	0	0	0	25.71	13.6	2.98	60	272	187.9	23	24.35	530	686	36.66	3.72	4.28	0.54	0.57	2.75	649	3.79	133.74	95.29	1.47	2.77	1.45	204	51	1.7	106	0.63	30.8	1.94	1.11	13.12	1.29	577.41	14.89	785.74	290
0	1	1	76	3	1	0	1	0	1	0	0	0	21.3	8	2.88	61	188	30.2	46	28.32	337	219	13.47	5.14	3.62	1.11	1.25	1.49	257	5.36	134.3	100.8	0.89	2.58	1.97	267	129	1.1	81	1.19	41.09	1.69	4.16	9.41	1.62	115.85	10.98	1130.33	1613
0	1	2	74	3	1	0	0	0	1	0	0	1	22	4.9	1.37	62	178	0.5	56	34.61	338	207	39.37	4.46	2.91	4.99	0.91	3.58	611	3.25	132.66	105.97	0.41	1.13	1.88	272	131	0.22	73	0.72	20.71	1.62	2.05	12.69	2.86	774.85	4.5	491.71	205
0	1	2	66	1	0	0	0	0	1	1	0	0	24.6	4	4.16	78	218	5.34	22	6.4	791	206	28.18	15.96	8.42	1.61	0.85	2.83	711	3.53	137.57	105.88	0.91	3.11	1.65	396	13	5.29	63	1.25	29.86	5.88	4.5	8.99	7.2	82.76	15.45	411	489
0	1	2	57	4	0	0	0	0	1	0	0	0	19.89	9	4.34	83	213	16.67	46	34.34	815	214	51.47	3.03	4.41	1.11	1.07	2.94	166	5.12	142.5	106.6	0.98	1.15	1.96	264	346	7.95	91	0.68	29	6.25	4.08	10.05	1.98	465.14	2	1329	520
0	1	1	49	2	2	0	0	1	1	0	0	0	25.5	7.1	2.97	106	81	0.7	41	17.9	544	270	19.39	2.82	4.46	1.43	0.93	2.93	479	4.37	136.8	102.2	0.87	2.61	1.65	226	35	0.97	110	0.98	22.52	1.54	3.85	9.64	5.24	824.62	16.5	753.38	95
0	1	1	34	2	2	0	1	0	1	0	0	0	21.3	6.1	2.96	93	150	1.9	32	72.4	362	210	22.47	3.01	3.88	0.91	0.78	3.31	221	3.86	138.4	99.6	0.87	1.76	1.36	129	77	0.77	58	1.12	36.5	1.9	1.54	6.47	5.32	378.4	13.49	318	749
1	1	1	72	1	0	0	1	0	1	0	0	0	24.11	6.8	3.91	110	154	16.4	41	20.26	575	287	20.7	3.39	3.48	6.44	0.97	3.22	399	5.91	140.2	106.8	1.09	1.91	1.52	248	35	4.41	67	1.23	23.5	1.89	5.64	20.44	2.4	155.99	3.8	678.84	159
0	1	1	38	3	0	0	0	0	1	1	0	1	25.1	3.6	2.46	73	139	8.6	17	68.08	594	423	16.69	21.96	4.62	2.24	0.87	2.68	429	4.03	140.6	99.5	0.8	2.04	1.23	299	400	5.21	122	1.47	22.56	4.33	2.43	7.63	0.91	69.87	9.69	413	207
1	1	1	75	3	1	0	0	0	1	1	0	0	22.04	4.8	3.69	107	200	7.98	33	19.7	526	399	9.79	12.23	3.64	0.81	1.18	2.14	212	5.12	141.2	98.2	0.71	1.13	1.99	314	13	6.2	73	0.92	24.1	4.14	2.91	14.79	2.2	780.28	2.9	504.54	175
0	1	1	70	1	0	0	0	0	0	0	0	0	20.04	5.7	3.91	120	247	4.5	39	6.16	368	428	27.55	4.29	3.66	2.1	1.01	3.13	489	3.07	144.26	94.13	0.28	2.04	0.8	223	165	5.77	35	0.76	23.87	1.66	3	15.19	5.36	654.74	13.77	1572	489
0	1	1	62	2	0	0	0	0	1	0	0	0	24.81	5.6	3.07	103	285	3.39	47	15.9	647	419	14.72	5.12	6.02	5.01	1.14	4.73	298	3.1	145.62	108.6	1.36	2.68	1.55	419	397	1.77	67	1.18	46.6	2.12	2.77	21.78	5.25	101.4	0.7	396.5	68
0	1	2	70	2	1	0	1	0	1	1	0	0	18.7	3.2	2.7	91	172	57.6	47	70.7	556	761	23.13	11.86	3.8	1.13	0.96	1.98	839	5.7	136.7	103.9	0.7	2.44	1.25	311	51	0.3	43	0.9	27.16	2.45	1.37	14.99	2.05	459.74	14.65	899.78	72
0	1	2	53	2	1	0	0	0	1	0	0	0	22.3	7.7	4.27	95	221	3.9	15	62.02	832	497	24.92	3.11	5.59	1.52	1.86	3.41	626	4.84	140.5	104.7	0.71	2.44	1.36	150	145	1.5	60	1.37	29.2	3.29	4.74	21.3	2.33	48.8	8.77	1041.31	387
0	1	2	61	1	0	0	0	0	1	1	0	0	25.25	4.6	3.99	100	254	5.75	36	54.11	337	580	39.39	11.65	3.63	0.65	1.4	1.77	305	4.69	137.8	98.8	1.24	1.54	1.58	113	31	1.43	68	0.98	50.07	6.05	0.73	19.37	9.03	134.73	5.94	491.74	215
1	1	1	71	1	0	0	0	0	1	1	0	1	22.4	9.4	3.86	89	190	8.49	34	25.9	361	447	11.21	12.46	2.95	5.44	1.16	1.4	685	2.98	135.6	105.8	1.64	2.62	1.26	351	151	2.15	76	1.25	17.83	1.73	2.81	13.04	4.95	285.1	8.98	503.99	98
1	1	2	78	3	0	0	0	0	1	0	0	0	21.47	4.9	2.41	76	147	3.7	38	75.88	569	644	16.16	4.63	2.43	3.82	1.35	5.22	281	4.44	133.96	106.68	1.21	0.77	1.77	157	101	0.51	96	1.14	48.45	3.21	2.46	6.84	0.47	379.69	5.35	597.47	270
1	1	1	34	2	0	0	1	1	1	0	0	0	24	6.2	4.59	93	286	2.64	21	24.4	610	437	39.79	4.19	2.04	4.17	1.63	0.77	275	3.7	134.28	96.87	0.47	1.06	1.82	266	630	1.47	120	1.08	21.86	4.98	1.6	15.1	7.22	136.4	2.56	927.75	155
0	1	2	56	3	0	0	0	0	1	0	0	0	27.4	5.6	3.92	88	249	3.2	34	15.8	857	735	49.36	3.42	1.87	4.32	1.69	3.34	542	5.63	136.81	101.17	1.2	2.46	1.08	506	90	0.67	113	1.45	31	1.97	5.94	21.11	1.88	91.8	3.52	1691.6	714
1	1	2	51	2	2	0	0	0	0	1	0	0	29.57	8.6	3.81	110	159	8.3	41	14	751	650	42.92	13.6	6.94	1.37	1.6	3.49	1	3.78	138.2	96.7	0.92	1.95	1.66	399	25	7.83	36	1.34	27.22	7.63	2.58	9.04	5.12	507.16	1.4	433	129
0	1	1	61	3	0	0	0	0	1	0	0	0	22.5	4.3	4.63	91	219	6.17	38	12.2	353	619	39.18	3.17	3.73	6.69	1.53	1.67	350	4.98	139.5	109.4	0.39	2.57	2.37	252	297	4.3	92	0.9	27.15	3.92	1.39	7.77	3.23	256.38	2.28	199	440
0	1	1	44	2	0	0	1	0	0	0	0	0	28.7	8.2	3.2	69	262	14.8	21	8.26	636	433	16.55	3.55	4.66	6.89	1.66	2.36	476	3.8	136.1	97.8	1.19	1.53	1.25	331	57	4.44	65	0.69	46.23	4.4	3.4	17.69	1.41	250.4	10.14	154.36	150
1	1	1	59	1	1	0	0	0	1	0	0	0	29.14	8.9	2.34	66	179	14.84	31	16.66	913	405	35.99	4.08	6.37	1.94	1.14	1.77	291	3.78	138.54	97.51	0.75	0.8	2.02	197	71	1.18	84	0.83	33.34	4.06	1.39	13.15	2.9	446.5	7.6	192.51	100
1	1	1	65	1	0	0	1	0	0	0	0	1	24.91	4.4	3.63	116	108	3.1	34	9.34	708	287	10.3	4.77	4.28	1.4	1.29	3.25	538	3.66	138.66	90.25	0.34	2.14	0.96	292	123	5.86	60	0.68	28.4	1.87	1.98	12.43	2.19	154.95	11.11	1303	52
0	1	2	40	4	0	0	0	0	1	0	0	0	22.93	5	4.22	84	270	2.36	30	19.38	843	462	23.35	3.47	1.7	1.36	1.76	3.32	627	6.13	138.88	90.16	1.41	1.46	1.69	316	98	5.02	94	0.75	35.37	7.76	1.48	21.1	1.78	284.6	2.7	1054	97
0	1	1	64	4	0	0	0	0	1	1	0	0	26	7.6	3.93	85	281	11.93	21	8.23	546	244	30.22	13.61	1.43	1.36	0.21	0.27	239	4.02	130	101.7	0.39	2.11	0.4	224	43	8.37	100	0.74	25.6	1.47	3.61	15.48	2.53	77.19	6.72	1422	117
1	1	2	52	2	1	0	0	0	1	0	0	1	24.41	7.6	4.08	114	169	6.65	39	21.09	890	449	42.05	4.52	3.27	1.13	1.08	1.51	571	3.41	143	98.7	0.55	1.75	1.21	385	58	2.02	86	1.27	25.6	1.47	1.53	7.11	2.2	107.23	4.25	635.57	231
1	1	1	66	3	0	0	0	0	1	0	0	0	22.56	5.5	3.81	111	178	5.4	32	20.82	833	476	32.5	5.41	5.76	5.43	1.47	4.43	446	3.68	138.73	100.83	0.89	2.83	0.91	853	89	8.71	98	1.28	30	1.98	1.98	8.47	8.95	458.32	12.76	134	124
1	1	1	71	1	0	0	1	1	1	0	1	0	32.3	5.9	3.63	98	140	7.75	32	38.41	788	563	38.62	5.18	4.87	3.43	1.83	3.08	380	4.48	132.47	103.72	0.25	2.25	1.29	239	170	8	106	0.95	29.9	3.23	4.32	18.29	3.17	126.5	8.42	496	278
0	1	1	56	3	0	0	1	0	1	0	0	0	23.32	6.4	4.11	84	186	15.91	45	8	792	290	22.73	4.78	2.93	0.44	1.15	1.34	410	5.72	137.2	100.6	0.82	2.65	1.7	163	105	0.89	125	0.98	47.7	2.4	3.69	9.4	9.35	1880	14.94	1537.76	135
0	1	1	48	2	1	0	0	0	0	0	0	0	22.5	6.3	3.68	103	253	4.7	38	5.28	317	368	35.34	3.05	2.6	2.63	1.07	3.19	334	4.95	140.24	92	0.76	2.59	1.75	389	93	7.12	124	1.27	43.53	2.81	4.05	10.54	9.79	137.08	0.7	1298	148
0	1	1	58	1	0	0	0	0	1	0	0	0	22.37	7.9	2.98	63	142	2.2	39	10.89	520	348	25.81	4.66	4.54	1.82	1.3	0.82	223	4.83	142.31	89.63	0.73	2.72	1.09	244	143	1.62	126	0.98	44.1	1.33	2.92	16.15	4.34	55.4	3.17	994	125
1	1	2	59	1	2	0	0	1	0	1	0	0	22.74	3.8	3.08	89	120	10.61	27	8.5	685	450	11.71	12.98	5.2	0.98	2.26	2.03	673	5.69	141.5	103.4	0.85	2.23	1.56	306	41	0.91	115	0.79	20.82	7.22	5.83	7.07	8.34	680.85	1.3	1580	564
0	1	1	73	1	0	1	0	0	1	0	1	1	23.5	9.1	4.23	91	188	13.83	35	20.84	341	211	50.13	4.41	2.15	2.34	1.51	2.16	655	5.42	140.17	90.41	0.72	2.27	0.87	470	73	9.19	99	1.05	23.5	2.23	2.37	15.41	0.6	273.59	6.6	192	133
0	1	1	66	2	1	1	0	0	1	0	0	0	22.5	4.4	3.27	97	187	5.3	39	8.4	828	368	32.34	4.46	4.11	1.21	1.57	1	645	3.96	141.84	94.1	1.61	2.66	1.18	223	34	4.63	114	0.77	25.9	3.71	3.9	18.34	4.53	143.51	10.44	302	560
1	1	1	57	2	0	0	0	0	1	0	0	0	22.65	7	3.67	74	143	13.41	30	9.4	671	387	15.98	3.53	3.93	3.36	1.31	2.07	139	3.18	142.2	96.9	1.18	2.85	1.23	287	150	1.63	120	0.97	40.52	6.79	4.43	21.6	1.46	53.4	2.7	531.88	114
0	1	2	58	2	0	0	1	0	1	1	0	1	20.1	3.6	3.8	113	161	5.54	40	18.56	840	729	34.11	13.78	8.13	5.61	0.75	4.85	248	4.63	139.5	100.75	0.75	2.34	1.77	179	58	4.87	87	0.81	29.2	5.15	2.02	16.06	2.76	437.1	6.7	582.25	303
1	1	2	67	1	0	0	0	0	1	0	0	0	22.46	6.5	2.57	76	153	12.57	39	14.2	525	363	26.28	5.98	3.73	3.76	1.83	4.5	612	4.9	137.75	93.61	1.12	2.71	1.76	788	123	0.4	62	0.55	34.8	2.23	0.51	8.39	7.8	283.12	10.73	410.96	529
1	1	2	73	1	2	0	1	0	1	0	0	0	23.45	6.2	2.55	78	233	6.43	32	14.8	572	477	39.6	4.19	4.78	4.68	1.4	3.45	400	4.54	145.13	101.7	1.14	1.03	1.33	218	137	1.1	80	1.06	30.9	1.32	2.05	22.11	3.46	452.81	7.93	1223.14	252
1	1	1	64	1	0	0	0	0	1	0	0	0	21.3	5.9	3.19	79	152	10.69	44	16.23	338	336	12.04	4.13	2.17	2.62	1.73	0.9	581	4.53	133.6	92.5	0.86	0.91	0.85	225	41	5.43	90	1.37	50.75	5.67	3.17	18.71	5.46	514.5	3.34	207	159
0	1	1	62	3	1	0	1	1	1	0	1	0	26.35	8.8	4.14	119	172	1.2	41	16.03	359	625	44.67	3.2	3.93	1.95	0.69	2.54	327	4.55	141	101.4	0.77	2.88	2.78	358	32	2.87	86	1.02	32.84	1.66	3.2	20.22	2.63	811.71	3.66	259	108
1	1	1	77	1	0	1	0	1	1	1	0	0	23.35	6.5	3.72	75	225	5.78	53	11.39	902	303	42.02	16.35	5.68	2.1	1.12	3.61	481	5.75	141.4	105.9	1.65	1.29	1.35	270	208	1.39	94	0.76	29.09	7.91	2.94	13.37	1.21	228.74	16.5	123.34	309
1	1	1	73	3	0	0	0	0	1	1	0	0	21.31	5.8	4.03	104	167	23.9	39	16.99	773	349	33.08	12.98	2.51	0.74	0.81	1.41	738	3.88	139.1	101.3	1.57	2.43	1.35	220	24	7.46	59	1.45	27.7	3	3.2	17.45	6.76	752.77	1.67	746	969
0	1	2	75	2	0	0	0	0	1	0	0	0	23.26	9	4.1	94	239	13.54	38	37.04	738	677	33.33	4.2	3.56	2.67	1.83	2.61	627	4.1	136.69	90.13	0.96	2.98	1.64	468	144	2.78	69	0.88	29.8	1.7	1.53	12.31	4.05	72.52	2.58	227.7	122
0	1	1	62	4	0	1	0	1	1	0	1	0	24.96	5.6	4.92	92	271	16.74	28	61.82	325	409	19.34	6.2	2.54	4.21	1.02	1.45	151	4.22	145.3	107.5	1.28	2.88	1.23	137	46	1.93	85	1.21	28.3	2.92	5.27	18.83	6.1	82.91	15.43	905.26	201
0	1	2	81	3	0	0	0	0	1	0	0	0	26.28	5.9	3.23	89	255	11.19	47	15.38	551	588	15.14	3.62	4.2	1.12	1	2.46	212	3.1	137.3	88.7	0.7	2.23	1.21	171	149	6.44	99	1.55	21.5	1.92	1.2	16.21	3.43	524.39	11.14	514.98	237
1	1	1	68	2	1	0	1	0	1	0	0	0	32.15	6.9	3.02	94	207	5.67	24	12.16	413	282	29.41	4.33	6.14	4.28	0.94	0.82	506	4.92	145.22	104.04	1.54	2.6	1.43	376	56	3.1	73	0.77	26.58	6.29	4.79	14.09	0.85	17.87	2.1	379.4	994
0	1	2	74	2	1	0	0	0	1	0	0	0	24.88	4.5	3.36	100	283	4.79	48	5.97	345	688	22.59	4.39	1.7	4.73	1.14	1.7	642	5.68	137.29	104.34	0.43	3.03	1.56	186	139	9.18	88	0.77	35.2	2.58	2.47	6.97	98	232.44	5.07	1435	171
0	1	1	41	4	1	0	0	0	1	1	1	0	25.17	9	3.82	89	306	5.5	33	72.05	606	273	33.01	15.34	5.93	1.88	1.63	3.46	613	3.78	142.5	97.71	0.44	1.29	1.36	253	29	7.65	73	1.28	49.53	4.32	3.44	11.11	4.98	33.16	16.5	382	439
1	1	2	80	3	1	0	0	0	1	0	0	0	22.97	9.1	3.83	113	231	24.2	34	15.65	573	822	32.66	3.95	4.82	1.16	1.18	3.03	126	4.44	136.1	100.9	0.51	0.83	0.81	290	53	2.6	106	0.8	32.66	2.28	4.98	6.02	8.98	652.79	1.98	1014.53	173
0	1	2	65	3	2	0	1	0	1	0	0	0	19.5	5.1	3.23	97	218	0.6	42	25.39	360	459	19.52	4.69	5.01	6.45	1.5	4.14	1272	4.7	139.2	99	0.74	2.4	2.05	468	189	1.13	70	1.05	24	2.42	1.68	18.77	8.01	461.5	9.75	233	75
1	1	1	43	2	0	0	0	1	1	0	0	0	22.2	8.9	3.62	87	156	12.99	43	11.38	665	296	46.94	4.67	6.7	0.8	0.94	5.06	554	4.7	139.6	99.1	0.7	2.54	1.39	449	29	3.38	89	0.91	36.6	4.55	3.24	20.57	13.22	638.27	8.4	667.79	327
1	1	1	42	4	2	1	1	0	0	0	0	1	23.85	7.8	4.13	85	169	16.53	45	41.28	399	418	29.18	3.77	4.91	1.7	1.45	2.97	221	3.99	142.2	104.1	0.93	2.19	1.35	224	52	3.82	65	2.11	47	1.86	5.33	13.92	6.36	91	4.1	1575	105
0	1	2	67	2	1	0	0	1	1	0	0	1	21.3	3.8	3.77	125	152	4.3	39	3.97	596	561	19.95	3.04	4.25	3.05	1.62	0.86	630	6.26	146.63	97.2	1.13	2.86	0.78	362	180	1.77	56	1.23	29.2	1.91	3.6	17.12	2.5	569.43	13.69	429	168
0	1	1	46	3	2	0	0	0	1	0	0	0	27.5	5.5	3.65	84	214	1.7	37	21.2	902	605	38.65	4.42	3.95	2.91	1.22	2.47	236	3.05	139.3	94	0.63	1.84	1.03	203	43	7.75	126	1.01	26.9	1.45	3.51	13.98	4.44	71.9	11.84	460.79	154
1	1	1	40	1	0	0	0	0	1	0	0	0	24.23	4.6	3.68	83	143	11.8	34	77.08	904	537	48.44	4.92	9.38	2.9	1.82	2.12	694	4.49	141.36	91.06	1.48	1.11	1.31	193	17	1.4	66	1.12	38.99	2.79	1.83	17.51	0.68	49.36	15.01	801.04	333
0	1	1	28	2	1	1	0	0	1	0	0	0	21.3	11	4.43	126	285	19.9	30	14.07	363	737	26.61	3.51	3.54	2.6	0.89	2.14	187	4.4	136.3	102.2	0.37	2.52	1.07	742	43	3.1	68	1.35	16.48	6.46	0.68	11.23	1.62	652.1	16.5	329	103
0	1	2	66	1	0	0	0	0	1	1	0	0	29.6	6.8	3.47	98	281	0.7	46	56.53	791	527	24.05	12.35	4.05	1.34	1.2	2.24	308	5.17	141.3	97.6	0.96	2.34	1.75	321	151	1.51	35	1.33	24.7	5.92	4.56	11.43	8.54	763.77	0.6	98	425
0	1	1	60	2	0	0	1	0	1	0	0	0	26.4	6.5	4.99	85	225	9.12	20	19.43	586	452	42.04	5.58	7.39	4.06	1.23	1.97	289	4.05	140.06	99.34	0.74	2.93	1.76	120	100	0.28	59	1.05	44.89	7.21	3.41	15.73	0.8	827	2.45	1104	132
1	1	2	53	2	1	0	0	0	1	0	0	0	24.65	9.1	3.56	84	192	2.62	26	38.47	543	614	10.52	4.62	2.14	0.37	1.41	0.84	368	4.28	146.33	91.92	0.59	1.88	1.89	114	136	3.27	66	0.77	26.35	2.54	2.19	6.52	6.88	30.67	3.5	255	1148
0	1	1	74	1	0	0	0	1	1	1	0	0	19.09	6.7	4.87	87	160	13.5	20	5.84	361	375	39.68	10.9	4.28	2.82	1.62	2.04	267	4.04	131.1	95.3	1.34	1.37	1.57	194	108	5.5	67	1.19	35.4	1.2	3.61	14.92	2.69	782.21	3.62	659.3	187
0	1	2	29	2	0	0	0	0	1	0	0	0	26.4	5.6	3.99	94	213	9.62	43	12.27	393	650	47.26	4.72	3.08	0.82	0.98	1.54	334	3.91	138.6	104.4	0.71	2.32	0.9	215	85	1.35	123	1.11	32.31	2.28	6.17	9.54	4.97	281.84	6.87	698.69	369
0	1	2	78	2	0	1	0	0	1	0	1	0	22.02	18	3.76	86	399	24.1	23	13.57	890	597	46.92	3.34	4.4	3.26	0.91	2.74	173	3.33	136.4	100.8	0.48	3.1	1.26	178	107	8.87	92	0.92	41.68	7.84	5.1	17.24	6.43	69.08	3.99	1585	97
1	1	1	69	4	0	0	1	1	1	0	0	1	21.57	9.1	3.25	68	119	5.19	20	16.4	357	457	45.71	3.34	6.28	1.06	1.77	5.21	212	5.44	143.48	100.36	0.57	3.07	1.97	152	30	0.5	83	1.22	24.6	10.7	6.02	11.27	8.44	92.41	1	382.81	481
0	1	1	64	1	0	0	0	0	1	0	0	0	23.73	4	3.79	79	171	12.43	44	9.37	346	750	30.72	3.34	6.38	1.38	0.82	4.95	289	4.46	143.7	108.9	0.68	2.08	1.38	421	526	4.01	58	0.64	22.53	4.94	2.76	18.51	1.55	577.33	1.3	815.24	210
1	1	2	51	1	1	0	0	0	1	0	0	1	22.82	6.1	3.11	91	176	3.1	28	14.49	595	477	13.28	3.55	5.77	4.39	0.91	2.72	278	4.9	139.5	98.2	0.83	1.05	2.21	216	483	1.13	64	0.78	17.24	6.72	1.09	19.62	9.12	870.24	5.72	500.86	107
0	1	2	59	1	0	1	0	0	1	0	1	0	19.7	7.7	3.21	95	124	1.2	36	8.9	514	289	52.97	3.12	3.83	1.39	0.91	1.9	252	3.18	142.3	94	1.13	3.16	1.31	149	11	3.71	45	1.05	19.13	4.84	5.41	16.63	1.61	411.09	13.38	1529.03	778
0	1	2	34	4	2	0	0	0	1	0	0	0	26.22	4.3	2.44	76	181	17.6	36	14.64	326	346	45.22	4.47	3.53	0.83	0.66	3.43	446	4.56	133.81	103.22	1.32	2.51	1.27	287	117	9.17	83	1.04	37.92	6.36	1.55	14.19	6.45	221.3	5.69	1057	118
1	1	2	65	3	2	0	0	0	1	0	0	0	32	15.9	5.15	141	206	124.3	27	19.11	581	487	32.35	3.36	3.18	6.04	1.22	4.31	309	4.71	146.15	94.75	1.57	2.5	2.04	321	82	2.52	92	1.13	22.1	1.53	4.75	20.73	1.79	185.1	3.2	194.83	258
0	1	1	70	2	0	0	0	0	1	0	0	0	22.08	8.1	2.36	82	197	12.48	34	19.97	497	414	21.55	3.5	7.31	5.82	1.84	2.18	289	3.36	135.51	95.08	1.44	2.95	0.81	147	139	4.3	117	1.55	50.32	7.14	3.53	17.25	6.45	401.86	10.86	825	725
0	1	2	39	2	2	0	1	0	1	0	0	1	24.2	9	3.13	94	176	79.7	36	67.67	371	496	21.48	6.45	3.95	0.51	1.36	2.2	322	4.32	134.8	103.4	1.54	2.37	1.49	347	687	4.93	67	0.9	21.8	1.86	5.27	17.65	8.59	33.1	3.5	323.33	280
0	1	2	62	3	0	0	0	0	1	0	0	0	24.3	6.5	3.86	76	266	6.03	24	8.54	358	524	14.93	3.63	4.48	2.82	0.74	2.59	444	4.39	141.6	99.5	1.61	2.21	1.07	215	140	8.1	69	1.01	23.25	5.07	6.19	16.68	0.46	682.82	2.17	818.82	426
0	1	1	55	1	0	1	0	0	0	0	0	0	24.99	4.8	3.83	82	229	5.14	34	12.71	535	613	39.18	5.08	2.69	1.27	0.92	1.04	314	4.25	135.1	100.8	0.74	2.08	1.36	267	23	12.21	96	1.06	28.25	2.79	4.38	14.08	9.64	727.98	10.12	470.67	222
0	1	2	67	2	2	0	0	0	1	1	0	0	24.52	7.1	3.29	105	250	6.7	33	27.91	334	583	23.22	13.81	2.86	1.43	0.57	0.58	281	3.83	137	102	0.95	2.72	1.41	331	30	1.5	109	1.38	37.71	1.37	2.63	16.64	2.07	353	3.87	221	1126
0	1	1	44	3	0	0	0	1	1	0	0	0	25.06	7.6	3.52	92	216	12.69	29	31.86	846	230	19.93	3.55	2.88	2.62	0.93	1.87	238	3.6	142.8	103.6	0.24	1.39	0.89	187	86	3.58	82	0.78	30.5	2.76	4.08	6.41	9.65	329.62	4.69	376.76	693
1	1	1	77	2	1	0	0	1	1	0	0	0	23.9	6.6	3.92	110	172	12.87	38	27.87	877	356	48.59	6.14	3.05	6.39	1.47	3.89	599	6.17	136.77	91.88	0.9	2.4	1.41	529	107	6.65	64	1.26	30.62	4.6	3.87	13.93	1.36	588.25	16.5	855	592
1	1	2	73	3	0	0	0	0	1	0	0	1	18.53	6.6	3.44	105	324	9.74	37	23.1	772	407	10.43	4.88	4.34	1.74	1.51	3.68	276	5.2	139.61	91.41	0.26	0.74	1.77	173	25	1.1	92	1.33	46.74	5.92	0.63	14.24	6.36	37.1	2.9	78.09	62
0	1	1	77	1	0	0	1	0	1	0	0	0	23	5.2	3.1	103	169	2.4	39	5	920	714	11.83	3.08	3.6	1.16	1.48	1.63	182	2.22	135.1	88.9	0.96	2.24	1.55	137	173	7.22	46	0.93	28.87	2.63	4.43	8.19	5.72	488.89	8.45	562	237
1	1	1	55	2	2	0	1	0	1	0	0	0	23.49	5.9	3.82	84	150	0.7	26	11.7	723	410	11.6	4.97	3.41	1.2	0.87	3.15	437	5.16	144.33	103.03	1.59	2.07	0.9	276	60	4.98	86	1.34	46.99	1.98	3.38	19.85	1.82	678.67	14.41	668.18	328
0	1	1	62	2	2	1	0	0	1	0	1	0	25.1	7.5	3.87	123	239	2.3	31	5.25	739	392	32.9	3.45	4.2	1.15	1.16	2.76	707	3.85	139.5	105.6	0.64	2.31	0.99	179	592	6.41	107	1	28.1	1.71	6.06	13.18	1.62	646.18	16.5	726.98	586
0	1	1	62	3	0	0	0	0	1	0	0	0	22.51	8.8	4.39	86	192	5.99	18	32.68	755	650	44.86	4.82	1.48	5.56	1.4	2.24	678	5.43	133.11	108.02	0.27	0.96	1.31	193	125	1.33	123	1.16	25.2	1.44	3.38	15.35	8.79	865.35	2.38	222	760
0	1	1	46	4	0	0	1	0	1	0	0	0	20.8	8.4	3.12	98	113	3.7	43	15.99	509	792	37.12	5.88	3.22	0.6	1.75	1.17	628	3.94	137.7	95.4	0.76	2.2	1.16	233	150	2.5	126	1.33	28.1	5.74	2.54	20.3	0.82	96.2	13.46	1064	125
1	1	2	69	2	1	0	0	0	1	1	0	1	23.93	4.2	3.74	71	203	0.8	29	19.2	916	215	39.68	9.27	6.34	1.81	1.34	4.52	693	6.3	142	108.93	1.47	2.25	1.68	103	428	3.99	52	1.54	32.69	6.5	3.9	17.05	3.13	621.34	3.5	406	658
0	1	1	45	3	1	0	0	0	1	0	0	0	21.95	7	3.06	87	238	3.5	29	10.27	770	591	25.63	4.42	9.1	4.09	2.02	4.07	377	6.12	134.54	106.62	0.74	2.35	1.51	205	50	2.7	75	1.23	42.94	7.08	4.04	13.55	6.14	128.01	12.5	1307	120
0	1	2	56	2	0	0	1	0	1	0	0	1	21.5	9	3.86	91	206	4	40	12.56	831	569	17.29	5.05	1.51	0.74	1.56	1.08	284	5.21	144.92	93.78	0.83	2.75	1.72	96	47	4.1	85	1.42	17.76	2.32	4.3	15.67	2.32	13.2	2.99	406.85	161
1	1	1	47	1	0	0	1	1	1	1	0	0	21.23	8.2	3.75	74	172	10	25	5.7	750	370	29.42	21.93	4.77	1.63	1.25	2.65	224	4.05	136.6	98.8	0.88	2.22	1.78	200	569	6.16	95	1.28	40.8	6.29	4.79	7.55	0.81	226.5	14.99	665.22	278
1	1	2	79	3	0	0	0	0	1	0	0	0	21.46	3.8	2.96	65	128	2.5	45	17.61	651	450	41.03	6.02	9.39	4.96	0.97	4.47	279	3.78	146.28	97.22	0.99	2.65	1.53	798	53	6.99	80	1.21	48.48	1.32	0.92	18.29	4.39	23.2	3.16	414	90
1	1	1	30	3	0	0	0	0	1	1	0	0	24.76	4.2	3.3	105	148	10.3	30	22	535	402	22.51	10.62	3.61	6.65	0.83	1.12	847	5.03	142.6	102.7	1.23	1.38	2.07	117	68	8.31	83	0.9	75.6	1.42	1.96	19.48	6.37	1087	4.08	612.82	199
0	1	2	59	1	0	1	0	0	1	1	0	0	21.8	4.8	3.72	78	107	1.4	38	57.01	327	494	51.29	15.7	6.65	5.12	2.03	1.44	125	2.87	146.56	99.6	1.39	2.48	1.78	360	39	5.64	76	1.03	29.7	1.91	3.29	21.71	2.64	268.52	3.6	468	1054
1	1	2	77	1	0	0	1	0	1	0	0	1	21.9	3.3	3.81	91	187	0.6	25	24.4	371	762	9.12	5.48	1.8	6.92	0.56	1.72	431	3.63	134.1	106.63	0.53	2.15	1.07	604	122	1.88	98	1.53	38.1	3.75	4.29	16.71	8.04	356.1	3.96	170.15	998
0	1	1	33	2	0	0	0	0	1	0	0	0	22.26	7	2.3	87	285	14.41	50	13.21	615	745	11.93	3.22	4.19	7.07	1.3	3.16	545	4.7	133.17	104.46	0.78	2.85	1.46	198	141	9.41	82	0.97	30.84	3.61	5.77	11.53	9.65	577.6	13.63	1434	140
0	1	2	56	2	0	0	0	0	0	0	0	0	23.2	5.9	3.9	90	264	4.88	31	8.2	613	414	12.64	5.94	3.18	1.36	0.46	1.49	307	4.42	141.2	110.1	0.83	2.24	1.41	339	134	6.62	120	0.8	29.79	4.32	2.33	18.43	6.72	83.91	16.5	1602	445
1	1	1	61	2	1	0	0	0	1	0	0	0	22.44	7.2	3.05	93	236	15.7	32	7.6	569	522	28.89	3.41	4.79	4.47	1.77	3.49	324	3.47	144.79	92.62	1.64	0.94	1.23	167	65	6.79	58	1.58	31.04	2.64	4.33	11.24	3.55	71.34	16.5	186	317
0	1	1	67	1	1	0	1	0	0	0	0	0	25.93	6.7	4.76	86	184	2.06	47	15.46	713	747	47.52	5.7	2.49	5.14	1.58	2.73	327	3.12	143.09	101.01	0.54	1.47	1.34	173	35	1.9	56	2.26	33.3	1.53	5.72	15.36	7.75	350.04	3.69	166.57	119
1	1	1	76	1	0	0	0	1	1	0	0	1	22.49	4.9	6.28	55	78	6.8	26	29.13	922	388	30.91	5.11	8.13	3.62	0.89	2.12	269	4.73	145.89	106.64	0.85	2.95	0.96	338	236	1.4	47	0.82	23.3	2.27	4.96	18.75	1.9	51.14	8.25	400.05	354
0	1	2	60	2	1	1	0	0	1	0	0	0	22.04	6.7	2.46	68	137	2	31	27.69	554	781	53.59	3.11	3.72	6.33	0.86	2.55	117	4.41	140.3	98	0.33	3.07	1.87	242	204	7.42	76	1.87	46.31	6.68	0.86	17.48	8.03	561.37	16.5	92.32	223
0	1	1	28	4	1	0	1	0	1	0	0	0	24.5	8.8	3.64	77	260	11.18	48	21.25	772	754	43.95	3.37	3.36	1.19	0.62	3.66	460	3.8	140.21	106.71	1.28	1.39	1.05	169	155	4.55	73	0.63	28.17	4.24	2.68	18.93	2.14	419.2	12.1	430	400
0	1	2	56	2	0	0	0	0	0	0	0	0	22.2	4.1	3.86	94	124	2.2	33	61	792	203	18.69	3.8	3.5	3.1	1.99	2.65	438	4.51	132.72	99.36	0.26	2.19	1.3	353	51	0.79	78	0.76	16.07	4.61	1.83	15.62	2.41	365.09	7.76	152	154
0	1	1	75	2	0	0	0	0	1	0	0	0	20.62	6.3	4.24	79	173	8.79	20	42.69	671	704	29.72	4.83	6.11	1.14	1.93	3.05	630	5.82	145.62	93.37	1.41	0.94	1.95	852	25	1.1	23	0.8	23.1	1.75	2.94	8.54	9.17	344.03	2.6	1589.2	260
0	1	2	46	1	0	0	0	0	1	0	0	0	21.79	4.1	3.93	89	219	11.56	43	15.57	580	512	43.95	3.68	3.47	5.32	0.88	1.99	256	3.89	134.3	87.8	0.5	1.09	3.16	141	77	5.58	97	0.91	23.5	5.13	1.89	19.12	7.32	233.3	13.83	1258	689
0	1	1	62	1	0	0	0	0	1	0	0	0	23.63	8.3	3.72	76	254	7.9	23	18.92	833	753	20.97	3.42	7	4.36	0.86	5.83	852	5.09	137.8	108.1	1.31	1.23	2.11	135	52	2.46	121	1.31	25.1	1.72	4.44	16.05	2.51	265.7	1.04	1820	286
0	1	1	63	3	0	0	0	0	1	1	0	0	25.95	9.1	3.42	87	185	9.14	23	5.87	711	328	21.2	17.47	3.73	1.28	0.89	2.01	708	5.42	145.1	100.47	0.61	2.77	1.62	110	51	7.65	98	1.2	30.9	3.08	2.79	16.71	3.8	313.7	12.59	130	251
0	1	2	53	2	2	0	0	0	1	0	0	0	24.95	6.3	4.45	128	214	2.3	46	6.69	629	229	12.07	4.45	5.29	0.93	1.7	2.9	233	4.09	140.01	103.58	0.45	1.54	1.48	271	34	2.09	72	0.59	17.44	4.76	4.04	16.6	4.74	402.87	16.5	602	138
0	1	2	64	1	0	0	0	0	1	0	1	0	22.3	3.7	3.17	98	141	169.9	39	9.13	333	791	27.5	3.16	1.96	3.74	2.03	1.19	503	5.58	140.6	109.23	1.62	2.9	1.08	208	87	3.18	122	1.41	43.72	8.15	5.76	15.96	1.67	120.29	3.19	796	140
0	1	1	54	3	1	0	1	1	1	1	0	0	22.91	7.7	4.34	85	222	11.75	50	28.02	659	479	29.86	11.83	4.98	1.35	0.85	3.05	214	4.9	140.5	105.2	0.73	2.22	1.9	137	175	4.26	119	0.7	26.3	2.33	3.14	22.05	4.34	221.3	16.5	310	948
0	1	1	48	1	0	0	0	0	1	0	0	0	23.36	7.9	3.91	120	165	8.22	40	5.97	623	296	19.97	3.11	4.19	3.51	1.18	3.72	474	5.77	145.9	105.1	1.58	2.72	2.32	223	80	1.25	59	0.98	21.11	3.73	3.41	12.76	1.06	258.23	3.44	517.8	715
0	1	1	55	1	0	0	0	0	1	0	0	0	20.06	4.4	4.55	96	149	13.92	46	17.8	827	573	18.8	3.12	3.19	5.15	0.83	1.85	535	4.95	138.7	95.2	0.64	1.89	2.98	203	301	0.24	112	0.9	39.6	1.43	0.8	20.36	1.67	685.02	4.46	437.47	394
0	1	1	43	4	0	0	0	0	1	1	1	1	30.9	7.1	4.22	129	242	1.1	46	12.26	638	259	40.39	11.85	1.98	4.16	2.03	3.22	598	3.61	137.02	109.7	1.13	1.11	1.25	140	36	6.67	80	0.89	22.16	3.22	5.6	12.34	7.56	107.3	3.3	453.03	143
1	1	1	72	4	2	1	0	1	1	1	0	0	21.41	3.9	3.37	105	113	2.5	41	9.07	876	352	39.99	8.01	4.55	4.52	1.1	2.89	409	4.63	140.5	101.8	0.36	1.58	1.61	339	22	3.4	66	0.71	38.51	7.47	3.77	20.4	1.75	120.8	4.13	319	131
1	1	1	51	1	1	0	0	0	1	0	0	0	28.38	6.2	3.27	94	222	10.3	21	9.49	689	377	40.24	2.81	4.53	6.25	1.12	3.21	1014	3.76	141.8	102.9	0.26	0.9	1.54	344	1160	1.61	83	2.05	17.9	6.75	4.07	21.13	8.32	1050	2.18	143	256
0	1	1	76	1	2	0	0	0	1	0	0	0	19.5	3.1	3.95	94	285	2.2	33	60.8	363	465	20.77	6.78	5.04	3.24	0.9	3.24	222	5.2	142.1	103.4	1.41	1.32	2.21	183	39	1.73	69	1.05	24.1	1.95	3.83	15.56	1.23	51.02	0.96	1181	1461
0	1	1	51	4	2	1	1	0	0	0	0	0	21.5	8.2	3.4	96	274	57.3	47	35.9	693	449	17.18	4.71	5.7	1.96	1.16	1.27	554	5.53	133.28	98.18	1.53	1.96	1.68	150	73	5.12	100	0.62	16.53	4.91	5.15	7.29	1.08	267.98	13.25	1793	204
0	1	1	41	2	0	0	0	1	1	1	0	0	25.91	7.8	4.41	87	154	9.04	35	32.22	848	466	50.78	10.82	6.17	1.44	2.28	3.93	138	6.33	139.5	93.5	0.75	2.56	1.66	268	59	6.07	77	1.56	21.72	4.2	5.43	21.57	3.05	452.81	0.7	1142	84
0	1	2	53	1	0	0	0	0	1	1	0	0	22.92	8.4	4.16	76	187	11.92	42	21.49	341	532	48.13	14.41	8.57	3.55	1.77	2.14	410	5.79	144.74	99.9	0.95	2.53	1.61	104	130	1.48	58	1.43	33.6	7.77	2.34	18.98	7.82	649.28	8.2	267	526
0	1	2	55	4	1	0	0	0	1	1	0	0	24.43	6.6	2.35	76	138	13.57	34	5.33	330	331	39.34	14.03	7.4	3.41	0.92	2.93	330	5.09	139.3	101.5	0.8	2.37	1.24	269	40	4.8	97	2.03	18.5	2.05	2.29	15.29	1.77	319.1	3	458	801
0	1	2	49	2	0	0	0	0	1	0	0	0	25.94	7.4	3.55	81	236	7.09	28	5.1	340	298	52.03	6.15	4.12	2.83	1.51	3.49	500	5.43	135.5	98.9	0.61	2.38	0.92	90	321	7.16	65	1.28	46.94	4.56	2.83	6.05	8.57	342.2	15.51	592.89	298
0	1	2	62	2	1	0	0	1	0	0	0	0	25.22	5.4	2.35	66	113	14.7	35	6.1	519	557	35.44	4.76	6.98	1.88	1.11	4.46	361	4.03	138.7	95.6	1.29	2.65	1.8	111	53	8.08	61	0.8	27.2	5.45	2.56	17.82	1.82	30.74	11.2	425	96
0	1	2	81	1	0	0	1	0	1	0	0	0	24.08	3.4	3	92	56	2.1	46	11.62	570	582	50.55	4.87	3.84	4.45	1.42	2.31	403	5.34	141.32	110.9	0.97	2.57	1.58	304	37	9.08	64	0.68	17.52	3.38	3.32	17.14	4.14	582.39	3.01	161	1166
0	1	1	51	1	1	0	0	0	1	1	0	1	23.93	8.5	3.7	92	266	2.65	36	52.54	352	476	25.76	21.94	8.29	0.98	0.78	3.79	596	5.62	137.48	104.1	1.33	0.92	1.75	186	107	4.88	88	1.07	40.26	5.97	0.6	11.73	2.88	457.08	13.28	873.25	234
1	1	2	55	2	0	0	0	0	1	1	0	1	23.66	3.9	3.02	89	116	0.5	34	29.73	829	337	26.09	15.38	5.75	5.98	0.69	3.33	356	5.75	143.4	101.6	1.5	2.37	2.01	220	92	1.93	118	1.36	28.2	1.29	4.73	6.44	6.67	231.76	2.35	1291	98
1	1	1	61	1	0	0	1	0	1	0	0	0	24.47	5.2	3.32	75	151	5.07	33	22.46	730	440	11.5	3.15	3.66	1.66	1.73	1.54	648	5.62	144.6	97.71	0.33	2.94	1.84	169	29	1.75	80	0.93	23.23	5.73	0.82	9.56	2.42	228	0.74	100	432
0	1	1	27	2	0	0	0	0	1	0	0	0	22.38	7.2	4.92	89	281	2.01	30	9.02	705	386	20.84	7.17	3.61	1.62	0.87	1.31	201	4.68	139.7	97.3	1.35	3.12	2.17	108	49	1.7	124	0.61	28.1	7.03	2.07	10.19	17.06	93.54	4	540.02	58
0	1	2	24	1	1	0	0	0	0	0	0	0	19.46	6.3	3.2	100	216	0.5	41	42.34	543	440	21.69	3.33	1.55	3.97	0.57	3.74	242	4.58	140.98	95.28	1.06	2.55	0.8	165	141	4.34	79	1.36	23.13	6.64	3.4	20.24	9.66	122.1	3.33	1206	278
1	1	1	20	2	0	0	0	0	1	0	0	1	21.89	4.3	2.91	52	124	14.96	28	64.5	329	544	24.06	3.93	4.53	1.66	1.92	1.07	456	5.62	132.33	98.53	0.63	2.1	0.91	538	58	0.3	59	1.05	42.16	2.97	0.73	14.06	9.85	31.33	2	710.09	314
1	1	1	62	2	1	0	0	0	1	0	0	0	24.76	6.6	3.6	70	285	4.67	36	32.2	394	394	52.18	4.61	4.27	6.82	1.51	3.56	290	3.38	137.41	101.46	0.91	2.88	1.4	232	67	3.19	79	1.4	43.96	7.08	2.93	16.03	3.83	70.32	3	193.66	222
1	1	2	77	1	0	0	1	0	1	0	0	1	21.97	5.8	3.22	86	252	13.16	36	72.48	824	510	45.03	6.28	8.15	3.26	2.02	3.52	544	3.37	140.47	108.06	0.68	2.43	1.66	372	11	0.62	78	0.69	28.8	2.04	0.94	8.48	3.64	126.78	8.22	1358	372
0	1	2	59	1	0	0	1	0	0	0	0	1	25.8	6.5	2.41	72	241	35.8	15	31.2	856	665	21.61	4.45	7.57	4.03	1.39	2.82	380	4.58	137.39	101.26	1.21	2	0.83	742	57	1.55	45	0.61	40.71	5.34	2.33	7.09	10.14	873.38	2.2	74	162
0	1	1	70	1	0	0	0	0	1	0	0	0	22.06	5.7	4.67	78	148	16.35	20	36.17	597	730	32.24	3.2	3.22	1.2	0.99	1.7	235	3.76	141.2	100.8	0.52	1.16	1.48	1095	47	4.87	97	0.8	43.56	2.4	5.84	17.44	0.53	511.37	9.7	847	174
0	1	1	51	4	0	0	0	1	1	1	0	0	23.21	6.5	2.45	77	269	10.84	39	61.67	576	368	35.48	21.9	4.85	6.54	1.59	3.24	475	3.77	139.1	99.2	0.59	0.85	1.97	251	55	4.66	79	1.93	24	4.65	4.26	19.38	1.46	107.8	3.2	131.8	347
0	1	1	62	3	0	0	0	0	1	0	0	0	23.56	8.4	4.79	91	163	3.19	35	35.04	735	501	53.87	3.04	4.54	6.5	1.38	2.76	758	4.97	139.1	96.7	0.83	2.84	2.25	106	311	6	74	1.03	26.6	3.64	4.22	15.18	2.82	91.6	3.27	1653.57	237
1	1	1	69	1	1	0	0	1	1	0	0	0	18.1	9.8	3.95	119	86	23.3	26	13.99	554	381	14.52	4.68	5.23	3.45	0.81	2.66	268	4.85	137.8	104.4	0.82	2.51	1.52	328	101	5.13	121	1.22	24	1.25	0.59	6.18	10.22	474.31	2.93	306	502
0	1	1	60	1	0	0	0	0	1	1	0	0	23.22	8.4	4.86	93	152	3.68	52	14.2	687	455	38.58	15.83	5.91	0.94	1.59	2.89	717	5.09	144.7	100.94	1.2	1.73	2.02	293	63	2.11	84	1.15	38.5	2.36	4.05	11.5	23.36	861.7	3.9	205	152
0	1	1	52	2	0	0	0	1	1	0	0	0	25.2	3.9	3.33	100	214	3.81	32	14.63	403	574	20.12	4.57	5.05	5.8	0.77	1.86	348	3.63	141.28	92.41	0.83	2.28	1.56	178	13	1.59	119	1.98	22.3	4.4	2.87	12.77	8.59	22.36	1.5	1260.15	323
0	1	1	61	3	0	0	0	0	1	0	0	0	24.8	5.2	2.28	89	179	12.45	40	17.4	351	318	52.86	3.38	2.61	1.7	0.93	0.88	687	5.3	135.95	92.25	0.9	1.46	1.78	114	223	0.9	100	1.64	23.6	1.15	5.08	15.07	2.41	104.68	8.27	239	558
0	1	1	18	2	1	1	1	0	1	0	0	0	24.2	5.2	3.82	80	169	14.24	36	47.18	514	256	32.05	3.67	4.43	3.23	0.87	2.36	265	2.98	132.26	94.29	0.67	2.41	0.91	627	228	2.73	126	0.9	20.94	6.47	6.11	12.7	8.97	539.38	4.54	1571	249
0	1	1	35	1	0	0	0	0	1	0	0	0	21.5	4.4	3.9	124	136	1.2	40	15.86	756	462	40.65	4.82	4.29	1.75	0.68	4.77	375	4.74	139.5	93	1.1	1.74	1.24	214	49	0.61	121	0.75	25.7	5.53	5.59	10.84	10.26	886.98	13.56	321	132
1	1	2	61	1	0	0	0	0	1	1	0	0	23.91	5.6	3.37	83	242	16.79	42	19.2	782	661	25.72	14.64	3.89	5.09	1.29	1.96	266	5.36	138.3	107.37	1.37	2.58	1.62	318	18	6.63	81	0.67	25.2	1.93	2.08	10.81	9.8	653.37	6.2	1369.41	252
0	1	1	80	3	0	0	0	0	1	0	1	0	27.9	6.8	3.89	94	260	6.1	39	67.8	625	530	21.67	3.1	2.95	3.46	0.76	1.66	390	5.52	145	106.1	0.92	1.6	1.52	136	137	4.67	67	1.39	22.9	1.64	1.39	12.27	7.62	114.9	1.37	458.45	136
0	1	2	58	3	1	0	1	1	1	0	1	0	23.28	5.5	5.11	154	162	14.92	23	57.76	661	484	12.22	4.73	2.93	6.88	1.13	1.45	428	4.25	136.5	96.8	0.25	2.65	1.76	341	126	4.22	97	1.05	40.71	8.76	1.66	21.56	3.22	447.17	5.08	636.06	166
1	1	1	66	1	0	1	0	0	1	0	1	0	20.8	8	3.76	85	177	14.2	34	72.02	354	377	44.58	6.43	9.31	2.47	1.08	1.97	620	4.58	137.46	100.01	0.69	2.34	1.78	332	67	1.09	105	1.4	45.15	4.2	2.24	11.97	2.22	50.13	11.09	88	392
1	1	1	69	3	1	0	1	1	1	0	0	0	22.4	8.9	3.55	105	74	10.02	29	74.32	520	339	39.31	5.1	3.93	1.05	0.89	3.46	608	3.37	134.84	108.46	1.06	2.09	1.15	332	28	0.46	104	0.9	23.8	1.54	3.46	18.88	9.94	590.14	2.5	94	294
0	1	1	74	2	0	1	0	0	1	0	0	0	20.4	5.1	3.2	86	142	4.97	54	5.91	834	431	31.59	3.6	6.25	5.64	1.34	3.7	542	5.8	138.99	106.77	1.56	2.86	1.55	720	112	1.07	69	0.86	29.4	6.28	3.66	16.86	4.43	527.73	8.65	452.32	390
0	1	2	53	2	0	0	0	0	1	0	0	0	24.83	4.6	3.11	72	215	103.6	30	59.49	815	402	24.01	6.05	4.58	1.39	0.9	3.1	118	3.3	138.2	106.8	0.89	2.26	1.5	198	138	8.07	116	0.76	36.71	2.7	3.98	10.08	9.29	49.35	3	394.72	94
0	1	2	60	2	0	0	0	0	0	0	0	0	22.18	5.8	3.66	90	235	5.49	24	34.52	680	344	14.1	5.5	2.93	1.67	0.82	2.8	690	3	137.58	105.07	1.54	2.23	1.79	326	59	2.3	84	0.79	24	6	2.03	9.85	3.11	119	14.65	1083	147
1	1	2	82	3	0	0	0	0	1	0	0	0	22.76	8.8	4.13	87	206	5.1	45	31.21	920	601	20.35	3.23	2.9	2.54	1.17	3.49	226	5.5	136.88	101	1.52	1.47	1.3	358	40	1.01	52	0.83	23.2	6.07	3.69	14.36	2.13	216.59	16.5	204	268
0	1	1	65	2	1	0	1	1	1	0	0	1	23.6	7	3.31	98	114	2.82	41	56.18	319	644	12.79	6.02	4.67	0.55	1.81	2.19	145	3.94	138	106.2	0.84	2.26	1.5	228	289	1.97	73	1.36	19.6	7.36	2.06	17.27	2.35	464.98	2.83	141.91	214
0	1	2	53	3	0	0	0	0	1	0	0	0	26.71	2.6	3.11	96	243	4.23	28	17.42	833	712	53.64	6.84	1.59	1.44	0.94	2.89	326	3.41	144.6	94.24	1.37	2.68	1.09	281	17	0.21	68	0.93	35.24	2.94	5.45	14.91	1.28	446.15	2.1	988	80
0	1	1	46	3	0	0	0	0	1	0	0	0	22.46	9	2.99	83	299	14.31	24	13.2	554	343	33	5.63	2.14	2.34	1.12	3.95	605	3.68	139.19	97.37	1.4	3	1.2	622	47	8.76	118	1.55	18.27	2.64	3.47	20.47	1.17	98.6	3.42	612.6	517
1	1	1	59	4	0	0	0	0	1	0	0	0	32.73	5.2	2.45	68	175	11.39	35	25.93	744	429	42.01	3.41	3.55	2.79	1.57	1.54	167	5.22	145.4	107.7	1.57	1.46	1.17	338	110	3.91	80	1.93	24.9	10.39	3.77	17.54	9.43	749.89	3.1	871.82	204
1	1	2	54	1	2	0	1	0	1	0	0	1	22.54	7.9	2.29	65	118	9.82	47	12.4	540	488	10.17	3.33	3.6	6.86	1.51	1.82	560	4.07	141.8	100.1	0.3	3.01	1.66	142	54	4.2	100	0.94	40	5.06	5.93	20.95	7.95	305.7	14.83	456.68	109
0	1	2	59	1	0	0	1	0	1	0	0	0	25.33	12.2	3.75	88	177	7.43	29	49.49	911	399	14.51	3.34	3.7	2.32	0.9	2.14	113	4.79	137.5	102.2	0.33	1.34	1.11	125	32	8.55	73	0.69	38.9	2.41	1.93	14.52	6.12	710	11.11	196	602
0	1	2	71	4	2	1	0	1	0	0	0	0	25.59	8.1	2.47	76	175	45.3	22	42.35	615	732	14.5	4.58	6.85	1.92	1.43	3.67	238	4.64	145.01	95.2	0.58	3.19	1.57	91	120	8.97	121	0.98	19.47	4.09	3.25	8.61	2.83	15.2	10.47	375.24	74
0	1	1	80	4	0	0	0	0	0	0	0	0	22.42	6.5	3.04	78	158	3.56	17	14.97	749	605	27.9	3.1	5.64	4.93	0.98	0.69	334	4.03	139.4	94.4	1.02	2.43	1.93	589	42	1.78	86	1.25	39.08	6.92	0.77	21.31	1.32	200.9	6.14	603	128
0	1	1	40	2	1	0	0	0	1	0	0	0	17.4	4.2	3.74	112	166	10.12	36	61.6	337	535	28.63	5.66	1.86	1.77	1.06	1.46	410	3.69	140.3	94.81	1.16	2.65	1.58	269	27	0.4	66	1.45	32.22	3.55	5.62	8.25	6.69	1303	10.55	592.75	609
1	1	2	26	3	0	0	0	1	1	1	0	0	24.19	7.3	3.8	80	131	15.81	31	17.6	576	445	40.36	4.7	5.19	5.13	1.44	2.88	528	2.95	135.84	104.84	0.23	2.12	0.96	284	145	3.45	61	1.88	38.3	3.44	3.49	6.81	7.46	428.2	5.66	55.43	431
0	1	1	43	4	0	0	0	0	1	0	0	0	24.28	6.6	4.01	93	241	9.71	30	8.62	890	626	38.3	4.73	8.08	6.63	1.67	4.14	252	5.4	133.22	95	1.49	2.34	1.4	94	92	5.72	81	1.11	29.04	7.45	5.59	20.01	9.99	218.47	9.2	169.58	241
1	1	1	49	1	2	0	0	0	1	0	0	0	22.92	6	2.38	86	164	14.81	42	5.42	835	341	50.21	5.63	4.49	5.02	1.87	3.36	313	4.25	136.8	94.56	1.43	2.5	1.92	169	347	1.14	104	0.8	26.3	2.38	4.03	13.12	9.76	296.24	9.4	954.49	1219
0	1	1	58	1	2	0	0	0	0	0	0	0	25.1	8.8	4.42	131	263	0.5	43	34.43	653	472	14.75	3.13	4.7	6.6	0.7	3.01	308	3.99	143.7	112.9	0.73	2.95	1.85	114	42	1.43	37	2.02	47.18	4.88	5.93	12.4	0.68	185.04	2.7	532.85	1008
0	1	1	72	1	0	0	0	0	1	0	0	0	21.1	6.6	3.14	90	213	58.1	44	7.07	358	551	29.31	5.22	2.02	3.49	0.63	2.25	1230	4.72	132.78	107.3	1.06	2.69	0.78	214	155	1.49	62	1.3	19.8	1.66	2.13	13.63	1.46	126.08	1.6	357	488
0	1	1	34	4	1	0	0	0	1	0	0	0	19.19	6	3.82	98	145	3.37	44	24.4	908	334	42.75	4.82	9.21	1.29	0.84	3.02	607	5.98	142.96	100.63	0.86	2.69	1.62	162	104	2.63	98	1.11	26.4	3.64	0.34	9.83	2.37	52.55	3.06	180	329
0	1	1	69	3	0	0	1	1	1	0	0	0	19.68	6.6	2.57	78	274	15.61	50	8.23	321	608	12.21	3.03	4.52	1.73	1.29	2.79	395	5.81	138.8	104.2	0.99	1.51	1.73	125	697	3.23	85	0.8	24.8	1.53	5.81	12.12	9.77	929	10.81	467.11	85
1	1	1	32	2	0	0	0	0	0	0	0	0	24.15	7.6	3.66	105	238	11.26	42	7.3	919	494	44.11	4.19	2.81	3.67	1.83	2.19	332	6.01	144.22	107.86	1.44	2.47	2.04	804	83	1.82	78	1.49	25.2	1.39	2.92	10.89	0.67	111.1	16.5	1124.29	180
0	1	1	79	4	1	0	0	0	1	0	0	0	26.7	7.1	3.04	88	183	16.27	24	22.06	512	387	40.32	3.07	3.53	1.2	0.77	2.15	466	5.23	142.5	108.3	0.69	2.27	1.58	218	103	4.34	90	0.85	38.34	1.29	3.71	15.06	1.37	19.14	9.15	82	92
1	1	2	78	3	1	0	1	0	1	0	0	0	32.65	5.8	2.98	87	145	18.2	35	12	910	264	15.23	4.16	4.91	1.66	1.18	3.72	352	6.09	142.71	104.91	1	0.95	1.05	168	108	3.31	75	1.41	32.2	1.88	2.84	15.8	2.16	409.41	4.73	220	391
1	1	2	76	1	0	0	0	0	1	1	0	0	24.39	5.5	2.67	77	175	14.61	40	15.56	713	442	41.11	13.85	3.69	5.02	1.05	2	478	4.81	139.5	109.56	0.9	1.97	2.84	146	323	0.73	79	1.16	30.5	2.32	3	16.45	0.93	162.49	10.22	398.69	368
0	1	1	69	4	0	0	0	0	1	0	0	0	19.66	8.5	4.85	93	243	16.62	52	19.84	823	438	37.22	4.98	4.46	4.24	1.94	3.33	389	4.96	140.11	103.08	0.44	1.93	1.56	90	46	0.58	74	2	37.24	7.49	3.14	13.01	2.25	43.48	2.97	1196.43	55
1	1	1	31	1	0	0	1	1	1	0	0	1	22.41	5.1	2.44	69	156	2.07	34	10.66	929	450	25.48	5.02	7.93	1.05	1.3	1.45	353	5.33	138.11	109.04	0.53	1.96	1.69	220	39	5.23	22	1.4	23.48	7.55	6.01	9.99	6.95	360.6	5.58	792.55	241
1	1	1	24	1	0	0	0	0	1	0	0	0	24.29	7.5	4.75	70	260	10.15	52	29.05	820	620	54.89	3.36	3.29	6.84	1.1	2.5	699	3.08	145.71	92.64	0.74	0.93	0.88	105	123	3.25	70	1.4	31.3	3.24	0.47	18.07	0.62	336.96	15.44	800	691
0	1	2	52	1	2	0	0	0	1	0	0	0	21.1	7.6	4.14	126	302	16.3	34	5.82	831	433	24.38	4.67	4.45	2.61	1.56	3.87	443	5.65	140.1	107.6	0.63	2.26	0.96	1364	110	3.16	59	0.78	25.6	1.48	2.02	8.08	2.9	94.35	15.44	213	128
1	1	1	68	2	1	0	0	0	1	0	0	0	24.02	7.5	3.64	106	231	2.3	39	26.19	395	738	9.19	5.81	4.91	1.98	1.7	3.42	256	4.04	144.34	94.47	0.46	2.57	1.91	719	71	3	75	1.54	17.6	1.49	4.52	8.58	4.33	307	7.32	381.84	134
0	1	1	50	3	1	0	0	0	0	0	0	0	23.62	7	3.85	90	265	1.6	35	8.31	709	266	34.35	3.09	5.34	3.28	0.62	2.64	286	4.58	149.5	109.8	0.29	1.69	2.04	255	24	2.5	57	1.22	26.67	2.6	0.52	7.56	8.42	57.28	1.5	379.91	164
1	1	2	76	1	0	0	0	0	1	0	0	0	22.82	6.5	2.37	82	178	10.92	20	9.78	436	324	10.48	3.67	3.95	0.69	1.27	3.33	326	3.7	144.2	101.9	0.59	2.26	1.6	209	588	0.53	102	0.64	24.2	3.17	5.47	15.4	9.74	362.6	12	411.71	105
0	1	2	55	1	0	0	0	1	0	1	0	0	25.07	4.9	3.74	96	182	11.48	24	16.74	377	345	14.9	14.74	6.52	1.29	1.2	4	497	4.9	141.6	102.7	0.97	1.78	2.31	157	84	1.66	92	1.22	29.91	3.92	2.99	14.81	4.15	356.69	15.68	902	111
1	1	2	42	1	0	0	1	1	1	0	0	0	22.27	9.3	2.95	68	176	6.61	39	21.89	871	727	19.85	4.37	4.03	5.24	1.03	2.5	495	3.59	133.1	94	0.29	0.87	0.73	93	380	4.65	71	1.11	31.17	5.38	5.06	19.88	2.53	837.6	11.88	324.96	156
0	1	2	64	2	1	1	1	0	1	0	0	0	26.07	8.7	3.54	115	207	10.38	30	35.39	363	707	30.53	3	4.05	1.07	0.85	2.52	377	4.59	139	93.33	0.51	1.77	1.98	158	146	5.53	92	1.43	28.6	1.24	2.37	17.72	1.18	16.4	15.32	1393.19	100
1	1	2	72	3	1	0	0	0	1	0	0	0	21.47	5.5	3.24	93	260	1.9	33	9.78	386	278	23.76	3.88	2.08	1.13	0.97	4.02	497	6.14	137.38	99.21	1.32	2.34	1.4	183	78	1.73	59	1.4	38.6	2.67	1.89	12.93	1.23	587.57	3	541.36	172
1	1	2	57	1	0	0	0	0	1	0	0	0	23.33	7	2.41	71	82	21.6	31	16.7	684	378	40.44	3.27	7.18	0.81	1.44	1.8	378	3.38	136.5	98.57	0.29	2.52	1.24	206	583	3.98	77	0.88	44.32	1.51	6.1	10.75	1.64	674.77	2.3	791.04	71
1	1	1	70	2	1	0	1	1	1	0	0	0	22.11	7.2	3.21	98	223	10.21	40	59.67	613	342	45.68	3.94	4.01	1.02	2.35	3.1	233	3.19	145	110.6	1.37	2.1	0.94	327	142	7.48	83	0.8	32.94	3.82	4.12	14.44	1.99	189.22	7.8	310	79
0	1	1	51	2	1	0	0	0	1	0	0	0	19.29	5.5	2.86	116	262	2.27	37	50.99	654	531	46.22	3.12	4.37	0.96	2.09	2.11	221	5.57	140.6	105.3	0.88	2.49	1.32	163	66	1.64	46	1.07	30.3	1.13	3.6	18.51	1.34	396.29	6.4	386	97
1	1	1	80	1	0	0	0	0	1	0	0	1	23.31	7.7	4.68	131	295	1.4	36	13.35	871	276	14.89	4.73	5.49	2.6	1.09	1.14	259	3.59	133.72	100.33	1.18	0.83	1.36	327	69	1.7	65	1.32	37.9	2.8	4.51	12.2	7.79	880.78	12.35	229	160
1	1	2	49	3	0	0	0	0	1	0	0	0	21.56	8.1	2.52	92	101	12.77	42	18.26	553	446	18.09	4.27	3.51	4.11	0.94	3.34	275	5.39	133.85	93.89	0.37	1.11	1.23	212	109	7.65	64	1.27	23.8	1.5	1.03	7.64	1.5	137.6	5.57	131.9	128
0	1	2	21	1	2	0	0	0	0	0	0	0	19.7	6.8	3.79	93	264	8.19	48	8.4	353	480	30.58	6.58	7.22	6.36	1.42	5.09	503	3.85	140.5	99.6	1.63	2.77	1.01	171	22	7.88	123	1.33	24.4	1.63	5.94	17.23	10.08	896.25	1.5	91.08	130
1	1	1	51	4	0	0	0	1	1	0	0	0	22.9	3	3.16	93	73	15.28	37	17	867	463	9.48	5.44	4.29	3.9	1.39	2.4	609	3.5	145.77	109.19	1.01	0.96	1.81	100	152	5.2	67	1.5	26.8	2.69	2.11	15.59	3.13	40.24	1	136.01	186
1	1	1	34	4	0	0	1	0	1	1	0	0	24.14	9.1	4.28	130	237	8.94	30	22.93	556	388	24.52	15.75	2.66	0.98	0.76	1.41	143	4.83	141	98	0.91	2.05	1.49	169	122	1.74	76	1.26	26.8	1.51	2.69	20.32	2.74	187.5	2.2	239	167
0	1	2	65	3	0	0	0	1	1	0	0	0	26.6	6.3	3.28	99	146	0.7	37	30.05	844	807	32.74	6.85	4.79	2.54	1.14	0.76	448	4.11	136.02	106.4	0.67	3.08	1.79	846	20	3.11	79	1.36	19.58	2.36	0.86	17.3	2	740.32	1.7	107	93
0	1	2	30	2	1	0	0	0	1	0	0	0	25.88	7.2	3.92	92	140	4.4	37	12.2	776	452	24.44	6.69	7.42	1.82	0.68	4.19	76	3.68	133	107.5	0.38	2.01	2.02	296	34	1.09	102	1.09	23.85	3.58	4.54	18.57	2.15	481.98	2.1	504	557
1	1	2	51	1	0	0	0	0	1	0	0	0	21.25	9.1	4.09	84	261	15.61	49	48.9	837	515	9.89	3.39	2.11	5.77	1.95	3.39	225	4.31	136.7	109.29	1.07	0.7	0.89	874	39	9.24	103	1.04	28.3	2.8	2.06	6.65	7.13	682.7	3.42	623.69	420
0	1	1	58	1	0	1	0	0	0	0	0	0	22.38	6.1	3.04	67	177	123.4	19	55.85	334	267	44.22	3.88	5.18	1.22	1.5	3.56	578	3.4	132.6	107.5	1.01	2.66	0.81	238	111	0.75	84	1.42	29.8	1.62	4.55	13.98	9.04	76	11.94	272	94
0	1	1	55	1	1	0	1	0	1	0	0	0	19.6	4.4	3.44	99	102	40.5	48	60.02	362	227	50.24	3.47	4.66	5.15	0.9	3.39	526	4.26	144.63	99.69	0.32	1.04	1.9	304	74	0.52	101	1.47	24.6	1.59	3.44	6.71	4.34	144	1.41	1531.47	405
1	1	1	76	1	0	0	1	0	0	1	0	0	23.81	9.3	2.42	81	234	9.98	20	10.81	438	385	35.35	14.16	3.02	1.42	0.9	1.35	651	4.1	141.9	105.72	1.38	1.97	1.08	348	49	1.85	88	0.68	16.71	1.5	3.49	16.47	1.3	85.75	16.5	1389	279
0	1	2	80	3	0	0	0	0	1	0	0	0	24.88	5.8	4.21	92	255	5.67	28	6.35	570	756	48.81	3.29	2.11	0.71	0.66	0.85	412	4.69	140.8	99.4	0.75	2.14	0.52	165	146	6.6	65	1.19	21.5	5.95	5.88	9.68	5.76	76.52	15.55	294	77
0	1	1	55	3	2	0	0	1	1	1	1	1	26.28	8.5	3.58	107	234	10.71	23	18.15	862	325	45.61	13.73	4.93	5.73	1.12	3.07	280	3.67	136.5	91	0.92	2.81	1.22	343	36	1.98	58	0.7	47.84	1.55	1.59	13.28	6.24	66.14	11.71	420.66	118
0	1	2	60	2	0	0	0	0	1	0	0	0	28.9	4	3.25	92	151	11.01	55	27.14	343	476	35.38	3.31	3.34	2.61	0.95	1.71	288	3.91	137	103.9	1.06	2.73	0.86	199	405	1.06	88	1.33	26.4	4.05	3.67	7.08	8.59	50.81	5.53	1035.68	83
1	1	1	65	3	1	0	0	0	1	0	0	0	24.78	9.1	2.19	63	292	7.8	31	20.7	354	443	33.45	4.3	3.45	6.59	1.09	2.17	442	4.25	143.08	99.93	1.46	2.3	1.78	191	112	34.03	124	1.56	23.2	3.29	3.39	14.92	2.11	866.29	2.8	387.49	1067
1	1	1	62	1	0	0	0	0	1	0	0	0	23.8	7.9	4.78	128	275	6.18	34	20	919	285	31.24	5.52	6.91	6.86	0.97	3.45	331	3.89	142.69	109.58	0.32	2.9	1.55	287	177	4.77	107	1.38	25	2.82	1.75	14.27	0.56	479.22	5.9	112	606
0	1	1	32	2	0	0	0	0	1	0	0	0	25.88	9.5	4.33	137	243	15.61	33	72.3	885	278	24.2	3.12	2.96	3.09	0.91	2.6	337	4.13	144.49	99.75	1.42	0.96	1.62	114	40	4.7	58	1.74	22.4	3	3.42	14.14	4.09	482.68	1	149	408
0	1	2	55	2	0	0	0	0	1	0	0	0	20.24	4.8	3.25	93	158	7.53	50	39.58	922	281	14.75	4.15	8.76	2.38	1.32	1.43	471	5.63	145.15	106.66	1.17	2.5	1.06	889	54	4.86	120	1.18	44.38	6.77	2.53	16.99	1.32	374.58	13.29	290	602
0	1	1	61	2	1	0	1	0	1	0	0	1	22.3	3.2	3.9	88	109	1.7	31	20	616	737	46.07	3.05	2.68	1.72	0.76	2.09	437	5.72	141.13	93.83	1.13	0.87	1.69	1842	145	4.59	117	0.71	46.64	1.55	3.54	16.34	1.78	214.29	12.27	1568	210
0	1	2	58	2	1	0	0	0	0	0	0	0	24.74	5	3.41	91	208	8.4	38	7.11	916	448	40.15	6.06	9.23	2.38	2.04	1.46	468	5.61	146.78	94.3	1.62	2.73	1.27	436	79	7.8	109	0.67	41.75	1.72	6.19	15	3.93	27.8	13.5	601	276
1	1	1	65	2	0	1	0	0	1	0	1	0	22.5	6.8	3.39	96	205	8.02	44	29.4	427	386	50.32	3.5	3.59	3.49	0.88	2.79	555	5.71	141.6	105.4	0.84	1.43	2.26	140	149	0.29	68	0.88	17.66	4.25	1.06	15.74	5.52	493.15	16.5	684.8	112
0	1	2	45	1	0	0	0	0	1	0	0	0	22.49	4.1	3.64	124	117	8.21	55	6.89	574	612	50.09	6.29	3.05	0.96	0.92	1.68	320	4.8	139	103.4	0.77	2.46	1.71	840	527	1.71	63	0.9	26.6	2.26	3.53	13.27	2.05	154.5	12.78	372	567
0	1	1	70	3	0	0	0	0	1	0	0	0	22.34	4.7	3.09	82	237	13.16	37	31.57	531	367	14.26	3.75	4.78	3.77	1.7	0.65	284	4.47	130.1	86.5	0.73	2.23	1.69	658	122	1.33	91	1.41	33.9	7.32	1.23	19.02	2.17	375.53	13.09	314	495
0	1	1	45	2	2	0	0	0	0	1	0	0	25.4	5.3	3.75	90	51	0.7	37	8.01	530	487	18.11	17.7	6.44	2.25	1.48	4.09	607	4.77	135.6	102	0.85	2.45	0.31	106	109	0.54	113	1.08	31.2	6.9	2.59	14.99	1.52	69.31	13.73	381.85	142
0	1	1	60	2	0	0	1	0	1	0	0	0	23.27	4.3	2.49	90	216	11.74	48	65.21	852	495	24.19	4.53	5.77	1.51	0.68	3.82	424	5.16	144.89	97.57	0.57	2.69	1.3	456	107	0.9	66	0.85	28	1.37	2.76	16.26	0.51	635.5	5.7	1441.1	98
0	1	2	65	2	0	0	0	0	1	0	0	0	22.55	8	3.83	83	185	10.56	30	42.36	856	409	12.75	2.99	3.47	2.5	0.92	1.66	66	3.52	134.9	98.3	0.43	1.42	1.35	132	108	1.7	21	1.03	38.7	1.86	2.84	15.51	1.1	808.84	2.5	1209.36	226
0	1	2	22	2	2	0	0	0	1	0	0	0	19.5	7.2	4.42	91	262	1.96	50	21.59	681	732	47.7	3.12	2.29	2.55	0.64	0.71	190	4.32	142.4	99.3	0.77	2.32	1.62	226	82	3.72	68	1.27	27.2	5.6	4.23	16.1	2.85	60.67	14.21	353	452
0	1	1	64	2	1	0	1	0	1	1	0	0	22.44	16.3	3.17	95	175	116.8	23	17.28	865	346	33.48	11.89	3.45	5.31	1	1.65	479	2.5	142.4	109.05	1.31	1.94	1.03	113	56	3.3	70	1.13	18.29	5.86	4.97	19.47	4.45	114.55	0.7	151	134
0	1	1	66	1	0	0	0	1	1	0	0	0	22.7	9.8	3.53	133	227	18.1	18	33.28	856	610	16.97	6.44	4.99	3.96	0.93	3.45	508	3.25	140.2	109.2	0.5	1.15	0.8	745	419	1.7	73	0.93	39.54	4.83	2.94	12.68	2.62	260.2	3.26	778.64	454
0	1	1	55	3	0	0	0	0	1	1	0	0	24.8	7.4	3.88	87	130	1	32	9.24	848	668	51.98	21.9	6.61	3.33	1.91	4.04	297	3.7	139.4	104.7	1.52	2.1	0.85	241	465	1.98	97	0.7	24.4	8	2.91	7.64	6.58	641	0.72	334	156
1	1	1	60	2	0	0	1	1	1	0	1	0	23.04	16.5	2.38	71	400	12.57	25	23.2	759	214	31.42	4.68	2.5	3.94	0.57	4.2	671	4.65	149.2	109.4	1.2	2.45	1.2	116	101	3.65	97	0.86	45.89	3.13	4.48	22.98	2.03	681.23	2.47	209	741
0	1	1	55	1	1	0	1	1	1	0	0	1	25.21	7.4	4.3	137	264	5.99	27	5.43	357	586	16.69	5.79	1.86	6.89	0.94	4.43	609	6.13	142.52	91.8	0.96	2.87	1.65	159	150	3.15	101	0.86	25.9	1.24	3.14	8.92	9.89	30.72	14.44	491.86	578
1	1	1	76	1	1	0	0	0	1	1	0	0	22.79	6	3.89	117	223	3.78	37	23.49	915	279	51.21	14.09	5.66	2.94	2.01	3.07	21	3.4	133.7	105.6	1.67	1.81	1.1	216	49	1.4	102	1.38	25.31	1.68	6.28	18.96	1.33	327.2	15.37	629.29	265
0	1	1	66	3	1	0	0	0	1	1	0	0	22.35	6	2.35	73	136	12.2	39	13.94	352	448	22.1	12.63	4.11	1.12	1.09	2.49	261	4.24	144.7	99	0.93	2.23	1.57	243	204	8.39	60	1.9	35.85	2.61	3	22.31	1.68	425.76	1.81	584.34	1262
1	1	1	26	1	0	1	0	0	0	1	0	0	22.41	6.1	3.86	88	55	27.6	27	28.72	925	346	47.23	11.59	3.9	1.28	1.46	1.71	623	3.81	144.8	101.1	0.86	2.1	1.2	323	558	1.96	124	1.63	23.6	1.4	3.69	19.81	2.5	297.7	16.5	1608.53	100
0	1	1	31	2	0	0	0	0	1	0	0	0	26.36	4	4.02	90	154	5.84	36	71.79	324	642	25.24	3.15	4.55	2.35	0.93	2.57	230	4.53	143.9	109	0.89	2.61	1.25	219	148	0.26	96	0.74	17.71	4.53	5.36	6.3	7.07	146.57	1.3	1178	510
1	1	1	68	2	1	0	0	0	1	0	0	0	24.3	4.1	3.17	57	199	15.6	38	36.22	888	498	22.26	3.36	3.09	2.52	1	2.07	352	4.77	132.95	101.28	0.87	2.59	1.01	108	107	8.96	53	1.12	20.74	7.03	1.8	19.47	3.71	30.59	13.97	477.71	90
0	1	1	36	4	0	0	0	0	1	0	0	0	23.3	3.9	2.73	67	121	3.05	52	31.96	606	790	25.68	3.57	3.44	1.81	1.88	2.14	339	3.92	138.2	100.5	0.9	1.31	1.18	283	15	3.71	67	1.44	21.8	1.21	2.27	17.61	2.13	62.53	3.36	130.52	80
0	1	1	69	2	1	0	0	0	1	0	0	0	26.31	8.9	4.84	90	259	4.93	56	5.86	614	444	44.19	3.13	3.03	5.27	1.26	1.52	177	3.66	141	102.6	0.49	0.86	0.8	243	80	0.4	89	1.99	42.09	5.57	1.39	6.52	7.59	126.88	14.54	810.63	129
0	1	2	53	2	0	0	1	0	1	0	0	0	25.53	8.5	2.3	82	174	9.56	35	9.1	821	554	15.76	3.5	3.38	2.94	1.57	3.23	506	4.7	140.63	104.31	1.52	3.05	1.75	152	57	2.56	96	0.77	24.9	7.52	3.88	17.29	2.05	756.74	0.86	743.1	624
0	1	2	51	3	1	1	0	0	1	0	0	0	24.82	6.6	3.92	81	245	14.15	39	54.68	339	389	25.9	6.47	4.95	1.22	1.18	3.2	406	4.46	138.4	101.1	0.83	2.41	1.76	188	28	1.85	106	1.8	22.9	7.63	3.92	11.81	6.77	212.49	7.04	180	377
1	1	1	58	2	1	1	0	0	0	0	0	1	24.56	6	3.08	63	128	2.5	24	14.31	589	539	36.07	3.38	4.52	2.34	1.19	2.21	668	3.47	139.71	95.76	0.95	1.66	1.18	230	167	1.81	86	1.56	27.6	7.47	1.41	13.3	1.79	274.84	3.23	62.62	107
1	1	1	23	1	0	0	0	0	1	0	0	0	22.1	10.3	2.54	81	201	16.17	27	22.5	397	613	32.85	4.87	6.88	1.71	1.69	4.14	296	4.66	141.2	107	1.03	2.33	1.41	296	25	3.15	39	0.86	24.41	7.21	5.03	9.14	3.34	93.54	2.38	736.29	392
1	1	2	66	2	0	0	0	0	1	0	0	0	23.65	8.8	3.64	87	237	12.15	23	14.6	343	446	20.52	4.67	5.92	1.92	1.19	3.49	475	3.73	141.75	90.29	1.06	1.22	0.9	278	99	1.94	98	0.88	22.4	1.92	3.34	17.3	2.88	26.8	10.57	787	622
1	1	2	55	2	1	1	0	0	1	1	0	0	21.48	4.5	3.24	93	133	3.4	40	71.02	570	334	14.91	16.96	4.98	0.84	1.72	2.5	558	5.37	140.7	100.9	0.82	2.46	1.92	237	66	1.76	116	1.87	22.4	1.34	2.18	15.85	1.32	158.1	16.5	208.3	159
1	1	1	52	1	1	0	1	1	1	1	0	0	24.77	6.8	3.84	78	115	2.55	22	6.1	873	237	42.65	16.44	3.3	0.94	0.93	1.78	1012	3.95	144.6	110.9	1.51	2.67	1.12	201	87	0.42	79	1.43	21.43	7.43	2.7	19.8	1.54	356.23	1.9	141.2	439
0	1	2	65	3	1	0	0	0	1	0	0	0	23.13	7.8	3.82	95	223	13.4	48	72.74	565	418	15.18	4.04	6.92	3.2	1.24	3.66	471	4.11	134.97	98.46	1.11	1.16	1.7	289	58	0.83	66	1.1	22.2	3.24	3.7	19.93	0.98	994	5.51	1212.11	214
0	1	1	52	2	0	0	0	0	1	1	0	0	25.02	6	2.23	83	163	5.76	30	9.96	596	429	14.33	15.72	6.49	6.82	1.37	3.74	513	4.29	137.7	103.31	1.37	3.08	2.73	98	156	5.49	112	0.81	35.83	1.61	2.43	13.92	5.99	286.93	13.44	1031	153
0	1	1	73	1	0	0	0	1	1	0	0	0	22.7	7.9	3.49	94	152	8.07	48	12.23	741	336	47.02	4.53	3.03	0.98	1.33	2.69	408	2.99	132.39	107.72	1.16	1.37	1.38	196	111	5.92	80	0.64	28.7	5.42	1.77	17.09	7.2	18.2	2.7	316	192
0	1	2	68	1	0	0	1	0	1	0	0	0	22.94	7.4	3.62	101	325	57.6	24	63.1	665	216	30.17	4.07	7.2	6.01	0.73	3.15	690	4.5	139.86	107.35	1.5	2.6	0.79	585	32	1.41	81	1.18	23.8	2.07	3.91	16.88	2.8	789.9	3.69	1275	311
0	1	1	61	1	0	0	0	0	1	0	0	0	24.38	4.3	3.24	89	269	11.43	43	10	830	247	28.03	3.31	4.5	4.93	1.29	2.36	522	3.34	135.7	99.5	1.52	2.82	1.85	356	14	4.48	69	1	42.03	6.77	4.37	19.91	4.75	467.49	5.65	330	370
0	1	1	54	1	0	0	0	0	1	0	0	1	24.4	7.7	3.78	81	97	2.2	44	30	365	258	21.65	4.66	3.42	2.29	1.01	3.1	457	6.26	140.7	94.51	1.44	1.29	1.78	330	168	1.67	72	0.55	48.64	5.35	5.04	6.24	7.22	299.6	0.8	403.68	77
0	1	1	48	2	0	0	0	0	1	0	0	0	20.8	6.4	3.53	110	169	15.14	43	8.4	831	691	22.26	3.05	3.37	1.14	1.12	2.45	282	4.05	131.9	97.8	1.48	0.9	1.51	270	149	0.93	123	1.09	27.8	3.99	3.58	17.19	2.74	207.59	2.3	1315	314
0	1	1	45	4	0	0	0	1	1	0	0	0	22.7	4.5	3.16	82	200	16.66	40	62.84	376	335	14.69	3.11	4.11	6.24	1.09	3.56	286	6.24	136.8	96.9	0.55	1.58	1.38	197	41	6.9	101	0.94	27.5	3.86	1.44	11.75	0.71	140.1	4.02	560.51	262
0	1	1	79	3	1	0	1	0	1	0	1	0	24.9	4.6	3.8	96	279	6.86	28	39.22	857	553	16.63	4.2	5.1	1.95	1.85	1.46	225	4.17	145.4	104.5	0.41	2.1	1.07	221	159	1.46	100	0.74	17.41	3.46	2.96	15.44	8.43	653.16	13.07	260	553
0	1	1	51	2	0	0	0	0	1	0	0	0	19.86	4.5	2.48	92	149	8.63	17	36	360	235	33.69	5.31	4.38	2.48	1.83	1.19	457	3.63	145.42	106	1.02	2.29	1.11	871	69	6.12	57	0.65	23.8	3.77	4.94	9.67	5.79	628.37	16.5	1346.31	321
1	1	1	66	3	1	0	1	1	1	0	0	0	25.47	8.1	4.12	134	211	3.5	33	53	392	637	30.89	4.83	7.12	1.44	2.19	3.95	383	4.23	138.2	99.3	1.46	2.79	1.72	325	107	9.16	56	1.47	22.25	7.71	4.59	18.64	1.28	307.9	5.83	407.54	534
0	1	2	45	3	0	0	0	0	1	0	0	0	20.7	4.3	3.13	95	305	2.68	47	31.85	649	612	19.28	3.42	5.49	4.15	1.4	3.74	527	5.19	134.13	98.03	0.86	1.27	1.94	289	186	2.32	112	1.16	25.7	3.86	4.97	21.11	1.86	160.16	5.48	1601.85	121
0	1	1	55	4	0	0	0	0	1	0	0	0	24.25	6.7	4.42	77	229	8.97	26	20.92	324	254	49.17	3.14	3.71	1.95	0.72	2.11	227	4.17	141.6	98.1	0.49	2.47	1.37	175	56	5.16	103	0.78	43.25	5.27	2.75	19.43	2.15	616.9	14.74	164.6	240
0	1	2	56	3	1	0	0	0	1	0	0	0	24.6	6.3	3.76	114	201	0.5	36	8.02	551	624	45.92	6.24	3.02	0.86	1.12	1.6	310	4.73	139.4	90.3	0.81	1.84	2.42	127	53	0.56	72	0.8	44.25	3.63	5.87	11.26	6.96	789.1	2.63	857.22	148
0	1	1	57	4	2	0	1	0	0	0	0	0	30.1	6.3	3.6	109	202	2.6	38	33.72	557	616	34.8	3.08	4.69	3.61	1.67	2.57	198	4.12	139	102	1.12	2.49	1.58	945	42	2.63	121	1.48	50.83	1.49	2.77	14.45	2.37	331.22	3.9	1563	295
0	1	1	59	3	2	0	0	0	1	0	0	0	20.8	4	3.22	107	70	27	36	63.45	569	208	36.47	3.53	3.91	1.49	1.48	3.34	58	4.09	142.6	102	0.28	1.72	1.1	191	51	3.12	81	1.13	19.3	1.7	2.67	13.84	2.21	51.29	16.5	1049.36	161
0	1	1	46	3	0	0	0	0	1	1	0	0	21.5	6.3	3.51	95	233	3.1	26	7.2	833	301	51.57	11.58	7.84	1.72	1.6	1.76	621	4.06	138.4	102.4	0.83	1.6	0.74	128	52	1.53	114	0.91	21.2	1.23	2.42	8.41	1.05	42.97	2.74	224.93	84
1	1	1	85	2	0	0	0	0	1	0	0	0	23.61	6.6	3.92	88	143	9.39	33	60.69	699	461	22.1	5.91	5.82	6.89	0.91	0.76	664	3.51	141.13	108.87	0.92	2.15	1.2	530	900	0.75	117	1.54	29	2	5.34	17.52	4.54	60.95	10.49	620.24	222
0	1	2	81	4	0	0	0	0	1	0	0	0	23.42	3.9	3.96	86	248	7.97	51	20.2	526	692	37.05	3.29	2.49	4.61	0.6	1.48	229	3.41	142.8	103.5	1.19	3.15	1.37	108	176	1.87	76	0.64	26	2.4	2.45	10.96	0.75	87.3	2.33	66	288
1	1	2	62	3	2	0	1	0	1	0	1	0	23.81	6.8	3.13	98	130	15.75	37	11.2	897	545	30.04	4.28	9.28	4.08	1.29	4.21	326	4.33	136.26	99.94	1.41	2.69	1.12	686	43	0.84	88	1.87	17.58	7.41	4.94	12.23	0.77	119.7	11.71	241	171
1	1	2	35	2	0	0	1	1	1	1	0	1	23.82	5.8	2.28	63	211	7.18	22	12.6	609	536	15.32	11.86	4.05	5.8	0.97	2.15	157	5.26	142.4	100.3	0.84	2.76	1.07	153	91	3.39	59	1.18	36.03	6.89	1.35	15.36	6.73	138.91	16.5	445.9	306
0	1	1	35	4	2	0	0	0	1	0	0	0	24.7	13	3.76	112	215	15.5	49	29.36	867	496	14.61	3.18	4.74	2.51	0.66	2.52	462	3.97	146.4	103.9	0.72	0.86	1.25	322	17	8.49	97	2.02	29.6	2.08	4.88	13.5	1.88	58.58	14.43	1714.16	91
0	1	1	54	3	0	0	1	1	1	0	0	0	23.79	4.2	3.88	96	145	12.56	47	20.48	824	438	33.47	6.25	5.67	1.2	2.05	2.82	119	4.87	139.3	105.6	0.9	2.44	1.03	262	145	7.27	102	1.19	21.3	1.9	6.24	14.89	6.96	78.9	1.27	259.77	268
0	1	1	47	2	0	0	1	0	1	0	0	0	25.1	5.8	3.15	103	265	3.75	39	7.97	842	490	18.08	7.32	2.12	2.74	2	3.77	648	5.33	136.95	99.1	1.11	2.28	0.96	313	17	2.55	109	1.29	30.63	3.33	5.99	18.95	1.69	89.57	9.52	632.49	442
0	1	2	70	2	1	0	0	0	1	1	0	0	26.79	6.9	4.56	92	297	9.65	41	6.8	538	366	11.86	12.47	6.28	3.29	1.53	4.04	458	4.16	139.5	94.1	1	1.49	1.09	342	60	0.6	100	0.82	28.36	6.72	2.52	16.86	3.29	621.26	13.14	753.63	148
0	1	1	23	2	1	0	0	0	1	1	0	0	31.1	7.5	3.22	96	239	4.6	41	9.9	818	672	25.74	12.88	6.36	1.2	1.47	4.31	397	3.61	137.4	101	0.67	2.36	0.88	230	147	8.26	121	0.65	22.61	4.65	0.98	17.88	6.47	620.11	16.5	64	439
0	1	1	57	3	0	0	0	0	1	0	0	0	23.4	7	3.82	118	178	1.1	36	45.64	921	220	16.37	5.15	3.68	1.04	1.27	0.87	232	5.14	139.59	102.47	0.99	2	0.96	211	13	7.63	57	0.7	27.3	11	2.55	7.04	6.29	77.9	8.39	1574	137
0	1	2	70	2	2	1	1	1	0	0	0	0	17.8	3.6	2.29	75	196	1.5	32	25.95	364	219	48.69	6.01	4.17	0.93	0.69	4.1	315	5.18	134.81	101.7	0.98	1.39	1.18	201	60	1.8	91	0.69	34.1	1.87	4.93	14.23	4.09	32.13	6.97	1622.05	79
1	1	1	48	1	0	0	1	1	1	0	0	1	22.89	8.7	2.94	66	143	15	52	6.4	759	604	29.35	4.19	3.89	6.2	1.23	0.82	668	6.3	133.61	90.93	1.42	1.29	1.33	150	98	1.1	96	1.26	28.25	3.8	2.92	8.49	0.9	25.43	14.37	99	85
0	1	2	28	1	1	0	0	0	1	0	0	0	20.6	3.2	3.76	81	264	0.8	37	13.59	781	593	44.68	3.23	6.17	6.83	1.94	3.07	623	5.65	145.35	89.98	1.31	1.79	1.14	341	512	7.17	78	1.69	16.23	3.01	3.26	13.71	1.66	784.54	1.66	250	1118
0	1	1	61	3	2	0	1	0	0	0	0	0	21.5	5.7	3.05	103	209	0.5	37	51.95	524	596	20.75	4.25	10.19	5.24	1.21	0.65	238	3.94	134.67	107.98	0.56	0.81	0.88	316	55	5.26	90	1.03	26.25	6.15	3.22	17.68	0.96	178.56	1.3	597.15	155
0	1	1	56	1	2	0	1	0	1	0	0	0	34.6	7.1	3.05	95	197	20.2	29	59.49	520	561	28.83	3.18	4.05	2.86	1.03	2.07	86	4.93	144.4	99.4	1.38	2.73	1.12	117	439	3.3	105	1.3	39.61	3.8	4.67	14.62	2.1	98.37	1.6	380.73	335
1	1	1	53	2	0	0	0	0	1	0	0	0	21.79	6.7	3.49	71	250	16.37	41	19.8	396	303	29.88	4.43	6.94	0.64	2.04	0.71	325	4.58	134.73	91.8	0.99	2.16	1.28	113	56	3.49	116	0.7	41.4	2.3	0.67	13.71	3.78	26.73	8.84	432.16	203
1	1	1	58	2	1	0	0	0	1	0	0	0	23.51	11.5	3.91	121	184	5.33	38	60.14	579	514	31.44	4.83	7.48	6.09	1.96	4.63	445	4.11	146.53	94.04	0.98	2.53	0.9	416	43	4.92	57	0.76	27.2	1.53	2.96	7.13	5.28	741.67	1.16	134	45
1	1	1	69	2	1	0	1	0	1	0	0	0	24.94	6.2	3.71	79	115	1.9	31	31.48	680	170	10.55	5.02	4.69	0.77	0.63	3.72	486	3.11	132.52	100.11	0.5	2.07	1.45	152	597	2.52	106	1.09	19.9	2.61	5.2	9.37	5.27	191.52	2.4	1227.51	852
1	1	1	51	3	1	0	0	0	1	0	0	0	21.13	4.6	3.1	64	160	10.1	30	8.46	387	583	23.97	3.7	3.62	5.78	0.64	2.69	351	4.46	145.54	97.36	0.95	2.18	1.64	150	65	2.92	67	1.17	42.96	6.25	4	14.86	1.21	679.32	2.39	446.02	454
1	1	1	41	1	2	0	1	1	0	1	0	0	23.51	10.1	3.4	96	278	1.7	37	10.4	327	416	16.86	9.72	9.49	5.66	1.33	2.73	341	5.21	141.32	97.2	1.43	0.72	2.03	694	139	3.23	103	0.82	27.87	1.94	0.93	9.9	6.91	83.8	7	1820	348
0	1	1	35	2	1	0	0	0	1	0	0	0	28.4	11.4	2.25	70	181	12.82	30	46.47	360	421	42.67	6.32	3.6	0.83	1.05	1.92	850	3.91	137.7	98.3	0.88	2.37	1.21	161	340	5.17	62	1.4	29.1	5.27	1.43	11.22	2.07	858.71	10.36	1377	164
1	1	2	74	2	0	0	1	0	1	0	0	0	24.65	9.4	4.3	85	235	1.99	35	55.48	831	671	32.65	3.39	6.41	1.41	0.76	4.91	308	3.61	132.14	97.87	1.51	2.59	1.97	343	29	1.2	56	0.66	24.3	1.61	1.54	16.84	1.15	1880	16.5	1656.86	175
0	1	1	59	1	0	0	0	0	1	0	0	0	20.21	4.7	3.73	88	171	8.85	39	28.28	905	560	46.6	3.05	6.14	5.32	1.71	3.12	492	3.44	137.17	107.02	1.59	2.5	1.56	215	37	4.44	37	0.99	20.05	4.6	2.89	11.81	7.29	11.52	2.1	469.4	154
0	1	1	60	2	0	0	0	1	1	0	0	0	22.41	4.6	2.56	85	229	6.03	31	3.4	783	366	16.34	6.81	5.18	1.54	1.2	3.9	664	5.65	140.99	100.7	0.77	1.45	0.8	123	43	1.58	98	1.15	16.55	1.99	2.4	18.98	1.33	520.65	9.28	1007.87	453
1	1	2	60	2	0	0	0	0	1	0	0	0	22.27	5.4	3.78	80	226	8.7	29	44.87	900	732	30.36	4.7	10.78	2.47	0.9	2.48	246	4.12	136.2	94.7	0.46	0.95	2.53	222	162	3.86	93	2.05	25.7	5.22	3.21	15.94	2.67	892.5	5.2	455.95	303
0	1	1	74	1	0	1	1	0	1	0	0	0	25.52	8.9	4.06	75	187	4	38	7.38	516	469	36.61	2.99	3.47	0.7	1.83	1.3	173	5.53	139.6	106.7	1.08	2.19	1.41	263	481	9.4	112	1.24	52.6	7.24	2.59	13.83	1.47	57.97	2.4	102	116
0	1	2	57	2	0	0	0	0	1	0	0	0	32.5	6.3	2.98	93	150	5.51	45	5.45	614	243	22.99	4.8	7.84	4.67	1.33	3.24	636	4.22	133.09	97.37	0.92	2.23	1.35	118	101	1.6	114	0.77	49.43	6.54	4.5	8.11	1.7	134	16.5	179	415
0	1	1	70	2	1	0	0	0	0	1	0	0	22.95	9.4	3.71	82	208	15.36	38	8.98	351	578	20.46	12.46	4	1.6	1.24	2.48	386	4.44	136.2	95.4	0.76	0.89	1.8	202	430	3.3	91	1.21	22.6	2.89	5.07	20.39	2.36	419.02	16.5	214	579
0	1	2	54	3	0	0	1	0	1	0	0	0	27.8	5.9	3.66	118	98	14.65	40	23.49	825	395	43.36	5.26	5.7	6.85	1.04	3.11	478	4.84	144.91	101.5	1.64	2.41	1.88	822	93	1.84	110	0.76	27.6	1.95	1.58	14.93	1.35	137.6	16.5	236.77	107
0	1	1	30	4	0	0	0	0	0	0	0	0	20.68	5.7	3.62	90	162	15.79	44	23.3	730	305	22.13	3.04	5.26	4.1	0.66	2.58	219	3.57	142.46	94.38	1.54	2.16	1.18	569	140	1.42	59	1.62	21.33	2.61	5.55	17.65	2.69	621.66	9	151.74	700
0	1	1	51	3	0	0	0	0	1	0	0	0	20.16	8	4.85	87	176	7.59	36	30.76	496	542	28.39	3.18	4.68	1.92	1.63	2.06	341	3.78	144.5	99.2	0.42	2	1.04	299	128	1.44	115	1.47	29.7	1.81	2.2	14.49	1.09	86.91	16.5	1208	665
0	1	1	70	1	0	0	1	1	1	0	0	0	23.25	6.1	3.64	86	199	2.37	33	38.78	925	454	41.28	6.59	4.93	2.98	1.55	2.8	290	4.36	137.4	94.71	1.23	1.36	2.01	193	92	4.2	90	1.13	44.37	10.16	2.7	21.87	2.78	290.17	11.32	717.05	59
0	1	2	20	1	1	1	0	0	1	0	0	0	24.26	5.5	2.98	91	210	4.5	36	25	670	480	12.3	6.71	3.28	0.86	1.03	1.72	307	3.32	139.5	108.4	0.62	2.42	2.29	350	16	0.26	67	1.49	28.86	2.64	6.26	15	3.91	659.63	13.23	402	400
1	1	1	71	1	0	0	0	0	1	0	0	0	22.01	7.3	3.6	111	275	44.8	35	40.74	706	356	59.25	5.74	3.9	1.62	0.71	0.7	517	5.39	134.39	96.9	0.5	1.24	1.78	233	75	8.45	79	1.3	40.68	6.62	1.51	14.45	5.9	92.22	13.47	455.49	520
0	1	1	75	2	0	0	0	1	1	0	0	0	25.63	8.4	3.22	82	266	12.28	49	54.85	816	220	12.96	5.77	3.29	2.8	1.79	2.75	495	3.39	141.82	108.18	1.17	2.36	1.34	414	47	1.12	117	1.38	26.8	7.18	1.25	13.86	2.14	290.52	9.24	958.16	361
0	1	2	38	1	0	0	1	0	1	1	0	0	23.43	7.2	4.9	81	284	15.05	31	57.66	543	452	47.19	21.94	1.65	1.69	1.12	2.79	189	3.28	139.3	97.6	0.6	0.89	0.86	301	49	3.58	96	0.64	27.27	2.23	4.94	22.75	1.64	43.44	11.13	451	1032
0	1	1	62	1	0	1	0	0	1	0	0	0	21.99	5.2	3.19	95	156	10.83	45	17.86	875	543	17.93	3.09	8.93	1.8	0.73	3.52	600	4.68	142.59	105.2	1.3	2.44	1.69	134	73	1.9	66	1.2	20.52	2.18	3.26	16.82	1.97	739.2	4.4	870	109
[truncated: 9 more columns]
